# Supplementary material for: Resistance to Powdery Mildew in Qingke Involves the Accumulation of Aromatic Phenolamides Through Jasmonate-Mediated Activation of Defense-Related Genes
Source: Front Plant Sci. 2022 Jun 30;13:900345. doi: 10.3389/fpls.2022.900345 (PMC9280689; doi:10.3389/fpls.2022.900345)
Supplement: Supplementary file 1 [file Data_Sheet_1.xlsx]

## Sheet: Table S1
Supplementary Table 1. Primers used in this study.
Gene name	Gene ID	Forward Primer 5'-3'	Reverse Primer 5'-3'	Purpose
HOVUSG0908700	phenylalanine ammonia-lyase (PAL)	AACATCCTTAGCCTCCTT	CTTCTTCGCAAGCATCAT	qRT-PCR
HOVUSG5053100	4-coumarate: CoA ligase (4CL)	TCCGCTGAAGATGAAGAA	TATTGCCTCAACGAATATCAC	qRT-PCR
HOVUSG0308500	tryptamine benzoyltransferase (TBT)	GGTTCAGGTTCCATCAAC	TCAATCCAACGAGTAGCAGATCTG	qRT-PCR
HOVUSG0309600	tryptamine benzoyl transferase (TBT)	GCTCAACAGGTACAAGTG	GAAGAACATGCTCATGGAAT	qRT-PCR
HOVUSG2299900	tryptamine benzoyl transferase (TBT)	GCAACTTCCTCACCACAT	TCTTCTTCTCCGCTGAAC	qRT-PCR
HOVUSG1220400	tryptamine hydroxycinnamoyl transferase (THT)	CCATGAGCGTCTTCTACA	GAGCACACCATAGGAGTG	qRT-PCR
HOVUSG5340700	N-hydroxycinnamoyl/benzoyltransferase (HvACT)	TGCTTCCTTCTTCCATCC	CTCGTAGGGCTTGAACTC	qRT-PCR
HOVUSG0811000	lysine-specific demethylase JMJ705-like	AGGTGTAGATGATGTGTCC	GCTCTATCGGCAATCCTA	qRT-PCR
HOVUSG1730700	jasmonate induced protein	GACATATACACAGCAGAAGATAA	ACGACTCCTCCAATTACC	qRT-PCR
HOVUSG3636400	putrescine hydroxycinnamoyl transferases (HvPHT3)	CTCCAAGATCCGTCTGTC	CTACCTCGTCGTGAATGG	qRT-PCR
HOVUSG3724300	putrescine hydroxycinnamoyl transferases (PHT)	AGCTCCAAGATCGTGAAG	TGGAAGGCGTAGATGATG	qRT-PCR
HOVUSG4111500	JA-induced protein	GGTATTGGTAGCGATGTTG	CACTCCTTGATGTAGTTGAC	qRT-PCR
HOVUSG1730600	JA-induced protein	CTGCGATTGGTTGTTCTC	AGTAGAGGTGACACTTGAAT	qRT-PCR
HOVUSG1220000	tryptamine hydroxycinnamoyl transferase (THT)	CATTTCCCAGACGAGTTC	ATCTTCTTCCACGAATGC	qRT-PCR
HOVUSG1220400	tryptamine hydroxycinnamoyl transferase (THT)	CCATGAGCGTCTTCTACA	GAGCACACCATAGGAGTG	qRT-PCR
HOVUSG1730700	HvJA-induced	GACATATACACAGCAGAAGATAA	ACGACTCCTCCAATTACC	qRT-PCR
HOVUSG2463900	N-hydroxycinnamoyl/benzoyltransferase (ACT)	TGCTTCCTTCTTCCATCC	CTCGTAGGGCTTGAACTC	qRT-PCR
HOVUSG0309400	tryptamine benzoyl transferase (TBT)	GAGTTCAAGGGAGGAGAA	AAGTTCACCGTGATGTTC	qRT-PCR
HOVUSG3725600	putrescine hydroxycinnamoyl transferases (PHT)	CGAAGAGACCTCCAAGAT	CCATGTTGCCGAAGTATT	qRT-PCR
HOVUSG0308900	tryptamine benzoyl transferase (TBT)	GAGTTCAAGGGAGGAGAA	AAGTTCACCGTGATGTTC	qRT-PCR
HOVUSG4887500	N-hydroxycinnamoyl/benzoyltransferase (ACT)	CCTACTACAGGTCCTTCATC	CAGGTCCAGGTCGTAATG	qRT-PCR
HOVUSG4775200	actin 3(HvACT3)	TCCAGGCAGTGCTTTCCCTA	AGCGAGGTCAAGACGAAGGA	qRT-PCR (internal control)
HOVUSG1981000	ubiquitin C(HvUBQ1)	CACTGGCAAGACCATCAC	CCTCCTTGTCCTGGATCT	qRT-PCR (internal control)
HOVUSG5340700	N-hydroxycinnamoyl/benzoyltransferase (HvACT)	ccaggggcccctgggatccATGAAGATCACCGTGCACTCGT	gtcagtcacgatgcggccgcCTAGTCGAGGCTGTAGCAGCA	vector construction for protein expression
HOVUSG3636400	putrescine hydroxycinnamoyl transferases (HvPHT3)	ccaggggcccctgggatccATGGAGGTAGCTAGCTCACCGTCACCGC	gtcagtcacgatgcggccgcTCATGCATGGAGATCATCGATGGAGTAGACG	vector construction for protein expression
HOVUSG0308500	N-hydroxycinnamoyl/benzoyltransferase (HCT)	ccaggggcccctgggatccATGGTGAAACCGGCGTACG	gtcagtcacgatgcggccgcTCAATCCAACGAGTAGCAGATCTG	vector construction for protein expression
HOVUSG0309600	N-hydroxycinnamoyl/benzoyltransferase (HCT)	ccaggggcccctgggatccATGGAGATGACGAGCAGCACGA	gtcagtcacgatgcggccgcTCATGAGCCCCTCGAAAGGCA	vector construction for protein expression
HOVUSG1220400	tryptamine hydroxycinnamoyl transferase (THT)	ccaggggcccctgggatccATGGCAGTGATGGTGGAGATCA	gtcagtcacgatgcggccgcTTAGTCCATTGAGTAGCAGATCTGCTT	vector construction for protein expression
JMJ705-F(RNAi 1#)	lysine-specific demethylase JMJ705	AAAAAGCAGGCTTAGAAGCAAGATTGTTGGGTGAAG	AGAAAGCTGGGTCCTTCTATTGCTTGATTCTGTTACG	Primer for RNAi analysis
JMJ705-R(RNAi 2#)	lysine-specific demethylase JMJ705	AAAAAGCAGGCTTACAAACACCAAGAGGCCCAAAC	AGAAAGCTGGGTACCCTGAGATGTTCAGTCCTTG	Primer for RNAi analysis
JMJ705 (OE)	lysine-specific demethylase JMJ705	AAAAAGCAGGCTTAATGAGGCCCTCGCCGCCTC	AGAAAGCTGGGTTCAACTCTTTGCTTTCTTCTTCTTCTTGACAGAATGAC	Primer for Overexpression analysis
Os04g56900	agmatine hydroxycinnamoyl transferase (OsAHT)	TTCTACGACCTCGACTTC	AGTAGCAGCAGTTCTTGA	qRT-PCR
Os09g37180	putrescine hydroxycinnamoyl transferases (OsPHT)	CTCACCTTCCCGTTCTAC	TAGCAGCACTCCTTGAAT	qRT-PCR
Os11g42290	tryptamine benzoyl transferase (OsTBT1)	GTTCAGGTTCCACGAGAT	TATCATAGCATGTTCCTCCAA	qRT-PCR
Os11g42370	tryptamine benzoyl transferase (OsTBT2)	TTCAGGTTCCACGAGATG	CTCCAACGAGTAGCAGAT	qRT-PCR
HOVUSG5340700	N-hydroxycinnamoyl/benzoyltransferase (HvACT)	tatccagtcactatggtcgacATGAAGATCACCGTGCACTCGT	gatattattgacacgcccgggCTAGTCGAGGCTGTAGCAGCA	Vector construction for transient expression
HOVUSG3636400	putrescine hydroxycinnamoyl transferases (HvPHT3)	tatccagtcactatggtcgacATGGAGGTAGCTAGCTCACCGTCACCGC	gatattattgacacgcccgggTCATGCATGGAGATCATCGATGGAGTAGACG	Vector construction for transient expression
HOVUSG0308500	N-hydroxycinnamoyl/benzoyltransferase (HCT)	tatccagtcactatggtcgacATGGTGAAACCGGCGTACG	gatattattgacacgcccgggTCAATCCAACGAGTAGCAGATCTG	Vector construction for transient expression
HOVUSG0309600	N-hydroxycinnamoyl/benzoyltransferase (HCT)	tatccagtcactatggtcgacATGGAGATGACGAGCAGCACGA	gatattattgacacgcccgggTCATGAGCCCCTCGAAAGGCA	Vector construction for transient expression
HOVUSG5340700	N-hydroxycinnamoyl/benzoyltransferase (HvACT)	TTCTTCTAACATCATATTCTCAAC	ATTCCTAGTCTTGCCTCTA	Primer for ChIP-PCR analysis
HOVUSG3636400	putrescine hydroxycinnamoyl transferases (HvPHT3)	TCTGCTGGTATGTCCTAA	GGATTCGTTCTTGTGACT	Primer for ChIP-PCR analysis
HOVUSG0308500	N-hydroxycinnamoyl/benzoyltransferase (HCT)	CAATGATAAGTGATAGAGCAATC	ATGAACCTGTTGGATTATAGAT	Primer for ChIP-PCR analysis
HOVUSG0309600	N-hydroxycinnamoyl/benzoyltransferase (HCT)	ATCCTTCCGCAATAACAC	TCTCACTAACGCAACAAC	Primer for ChIP-PCR analysis

## Sheet: Table S2
Supplementary Table 2.Text File of the Alignment Corresponding to the Phylogenetic Analysis of THT/TBT-like Proteins in Figure 5B (Fasta).
>HOVUSG5340700
ATGAAGATCACCGTGCACTCGTCCAAGGCCGTCAAGCCCGAGTACGGCGCCTGCGGCGTCGCTCCGGGGTGCACCGCCGACGTCGTCCCGCTCACCGTGC
TCGACAAGGCCAACTTCGACACGTACATCTCGGTGATCTACGCCTTCCACGCGCCGGCGCCGCCCAACGCCATCCTCGAGGCCGGGCTGGGCAGAGCGCT
GGTGGACTACCGCGAGTGGGCCGGGCGGCTCGGCGTCGACGCCAACGGCGACCGCGCGATCCTGCTCAACGACGCCGGCGCGCGGTTCGTGGAGGCGACG
GCCGACGTGGCGCTCGACAGCGTCATGCCGCTCAAGCCCACGTCGGAGGTTCTCAGCCTGCACCCCAGCGGCGACGACGGGCCAGAGGAGCTCATGCTAA
TCCAGGTCACGCGGTTCGCGTGCGGGTCGCTCGTCGTGGGGTTCACCACGCAGCACATCGTGTCCGACGGCCGCTCCACCGGCAACTTCTTCGTCGCGTG
GAGCCAGGCCACCCGCGGCGCCGCCATCGACCCCGTCCCGGTGCACGACCGTGCTTCCTTCTTCCATCCCCGCGAACCGCTGCACGTCGAGTACGAGCAC
CGTGGCGTCGAGTTCAAGCCCTACGAGAAGGCACACGACGTTGTCTGTGGTGCGGACGGCGACGAGGACGAGGTGGTGGTGAACAAGGTGCACTTCAGCC
GGGAGTTCATCTCCAAGCTCAAGGCGCAGGCGTCGGCTGGCGCGCCCAGACCCTGCAGCACCCTGCAGTGCGTGGTGGCACACCTGTGGCGGAGCATGAC
GATGGCGCGCGGGCTCGACGGCGGGGAGACCACCAGCGTCGCCATCGCCGTGGACGGGAGAGCGCGGATGAGCCCGCAGGTGCCGGACGGATACACCGGC
AACGTCATCCTCTGGGCGCGGCCAACCACCACGGCGGGGGAGCTCGTGGCCAGGCCGGTGAAGCACGCGGTGGAGCTCATCAGCCGGGAGGTGGCCCGGA
TCAACGATGGCTACTTCAAGTCCTTCATCGACTTCGCCAACTCCGGCGCGGTGGAGAAGGAGCGGCTGGTGGCGACGGCCGACGCGGCGGACATGGTGCT
GAGCCCCAACATCGAGGTCGACAGCTGGCTGCGGATCCCGTTCTACGACATGGACTTCGGCGGCGGGCGGCCATTCTTCTTCATGCCCAGCTACCTGCCG
GTGGAGGGCCTGCTCATCCTGCTGCCGTCCTTCTTGGGCGACGGCAGCGTGGATGCCTACGTGCCACTCTTTAGCCGCGACATGAACACCTTCAAGAACT
GCTGCTACAGCCTCGACTAG
>HOVUSG3636400
ATGGAGGTAGCTAGCTCACCGTCACCGCTGCCGCTCCCATCCAAGCCGGACAGGTCGGCACCGGCAATGAAGGTAGCTAGCTCACCGCTCCGTGTCCCGT
CCAAGCCGCACAGGTCGGCGCCGGGAATGGAGGTCGCTAGCTCACCGTCACCGGTCCCGGTCCCATCCAAACCGGACAGACCGGCACCGGCAATTGAGGT
TCAGGTCCTAAGCTCGAAGCTCGTCCGGCCGGCTGCGTCGACCGATGCCGCCGTCGACGCTGGACTCGAGTATGTCCCTCTCTCCGTCTTCGACAGGGTG
ACGTACCAGATCCAAATGGCCATTATCTACGTCTTTGCGCCGCCGGCCCCCTCCACGGCCGCCCTCGAGAAGGGCCTGGCCGCGGCGCTGGCCAGGTACC
GCGGCTTCGCGGGGCAGCTAGGGGAGGCGCCCGGCGGAGGTCCGGCCGTGCTGCTCAATGACCACGGCGCGCGCGTCGTTGAGGCGTGTGTGGACGCCGA
CCTCGTCGACGTGGCACCGCCCATGCCCAAGCCGGAGCTGCTGCTGCTGCACCCGAACCTGGAGGAAGGGATGGACGAGGTGGTGGTGCTGCAGCTCACA
CGGTTCCGCTGCGGCTCCCTGGCCGTGGGGTTCACGTCCAACCACGCCGTCACCGACGGCCGTGGCACCAGCAACTTCCTCGTCGCTTGGGGGCGTGCCA
CCAGGGGAGTTGACATGGGCCTTCCCCCCGTGTACAACCACGACGAGCTCTTCAAGTCACGTTCCGTGCCCCGCGTCGAGTTCGACCACCGCAATCGGGA
GTATTACATGCCAGTCCCACCGTTGCCCACCAAGGTCGGCAGCGACGCCGACGGCAAGATCAAGAAGAACATCGTCATCCACAAGGCGCATTTCACCAAG
GACTGGATAGCCCGTCTCCGTGCCAGCGCGTCGGAAGGCCGCGGCCGCCCCTTCAGCCGGTTCCAGAGCATCCTCGCCCACCTGTGGCGCGCCACCACGC
GCGCAAGGGGACTTCGCCACAACGAGACCTCCAAGATCCGTCTGTCGGTGGACGGACGAGACCGCCTCGGCGTGCCGGCCGAGTACGCCGGTAACCTCGT
CCTGTGGGCGTTCCCGCAGGCCACGGCCGGCGACCTGCTGAACCGGCCGCTGAAGTATGCCGCGCAGACCATTCACGACGAGGTAGCCAGGGTGGCCGAC
GCCGAGTACTTCCGGTCGTTCGTCGACTTCACGAGCTCCGGCGTCATCGAGGAGGAAGGGCTGGCACCAAGCGCCGCGTTGAACCTGAGGGAAGTGCTGT
GCCCGGACCTGGAGGTGCATAGCTGGCTCACCTTCCCGTTCTACGACCTCGACTTCGGCACGGGGACGCCATCGTACATCATGCCCTCTTACTTCCCGTT
TGAGGGGCTCACCTTCCTCATGCCATCCTACATCGGAGACGGTAGCGTCGATGCCTTCGTACCCGTCTTTCAGCATAACCTCGAGGCCTTCAAGCAATGC
GTCTACTCCATCGATGATCTCCATGCATGA
>HOVUSG0308500
ATGGTGAAACCGGCGTACGCCGTGCCGCACCCGCTCGTCGGCGACAAGGTCCCGCTGACCGTCTTCGACCGCGCCGCCCTGGACATCTTCGTCCCCACCG
TGCTCGCCTACCCCGCGCCGGCGCCGTCCAACGAGGCTCTCAGGGAAGGGCTCCTCAAGGCCGTCGCGCCGTACCCTCACCTGGCGGGCCGCCTCGCCCT
CGACGACCTCGGCCGGCGCTTCCTCCACGTCAACAACGAGGGCGTGCTCCTGATCGAGGCCACCGTCCCGGTCGACCTGGCGGACGTGCTCGTCGACGGT
CGCATCTCCGCACGCGTCGACGACCTCTACCCGGCGATACCGGAGGAGAACATTGGGGCGGCGCTGCTGCAGATCCAGCTCAACAGGTACAAGTGCGGTG
GTCTCGTGGTCGGCCTATGCTCCCACCATCACGCCGCCGACGGCCACTCCATGAGCATGTTTTTAACCGCGTGGGCGACCGCGGCGCGCGAGGGAAAGGA
CTTCACCACGCCGGCCCCATTCCTCGACCGTGCGAGAACGTCCGTGCCTCGAAGCACGCCGACGCCGGTGTTCGACCACCGGTCACGGGAGTTCACGTGT
GGAGACGGAGACACCTATGCCGTCGTCCCCATGGACAGGATCAAGAACCTCAGTCTGCACTTCTCGGCCGAGTTCATCGCCGACCTCAAGGCCCGTGTCG
GCGCCCGCTGCAGCAGGTTCCAGTGCCTGCTCGCGCACGTCTGGAAGAAAATCACGGCGGCGCGGGACCTGAACCCGGAGGAGTTCACCAAGGTGAGGGT
GGCCGTGAACTGCAGGGGCAGGGCCGACCCTCCCTTGCCCATGGACTTCTTCGGGAACATGGTGCTCTGGGCATTCCCAAGGCTTCAGGTCCGGGACGTC
CTGAACTCGAGCTACAGCAGCGTGGTCGGCGTCATCCGCGACGCCGTGGAACGCATCGACGACGAGTACGTGCAATCCTTGGTGGACTTCGGCGGAGTGG
CGGACGCGAACGGGGAGGAGCTCCTTGCGACGGCGGCCACGGCCGGCACGATGTTTTGCCCGGACGCAGAGGTGGATAGCTGGCTGGGGTTCAGGTTCCA
TCAACTCGACTTTGGCACCGGGGCACCGTCCGCTTTCATACCGCCGGACTTGCCTATCGAGGGGCTCATGATCTTTGTGCCGTCGCGCAAGGCGGACGGT
GGCGTCGACCTCTTCATGGCCGTCGCGGAGGAGCACGTCTCGGCGTTCGAGCAGATCTGCTACTCGTTGGATTGA
>HOVUSG0309600
ATGGAGATGACGAGCAGCACGATGGTGAAGCCGGCGTACGCCGTGCCGCACCCGCTCGTCGGCGAGAAGGTCCCGCTGACCGTCTTCGACCGCGCCGCCC
TGGACATCTTCGTCCCCACCGTGCTCGCCTACCCCGCGCCGGCGCCGTCCAACGAGGCGCTCAGGGAAGGGCTCCTCAAGGCCGTCGCGCCGTACCCTCA
CCTGGCGGGCCGCCTCGCCCTCGACGACCTCGGCCGGCGCTTCCTCCACGTGAACAACGAGGGCGTGCTCCTGATCGAGGCCACCGTCCCGGCCGACCTG
GCGGACGTGCTCGTCGACGGCCGCATGGCCGCTGGCGTCGACGACCTCTACCCGGCGATACCGGAGGAGAACATTGGGGCGGCGCTGCTGCAGATCCAGC
TCAACAGGTACAAGTGCGGCGGCCTCGTGGTCGGCATAAGCTGCCACCACCACACCGCCGACGGCCATTCCATGAGCATGTTCTTCACCGCGTGGGCGAC
GGCGGTCCGCGAGGGTAAGGACTTCACCACGCCGACCCCGTTCCTCGACCGTGCGAGAACCGCGGTGCCTCGAAGCACGCCGACGCCGGTGTTCGACCAC
CGGTCACGCGAGTTCACTAGTGGAGACGGAGGAGACTCCTATGCCGTCGTCCCCATGGACAGGATCAAGAACCTCACCCTGCACTTCACGGCCGAGTTCG
TCGCCGACCTCAAATCCCTCGTTGGCACCCGTTGCAGCACGTTCCAGTGCCTACTAGCGCACGTCTGGAAGAAGCTCACGGCGGCGCGGGACCTGAAGCC
GGAGGAGTTCACCAAGGTGAGGCTCGCCGTGAACTGCAGGGGCAGGGCCGACCCTCCTGTGCCCATGGACTTCTTCGGGAACATGGTGCTCTGGGCTTTC
CCAAGGCTTCAGGTCCGGGACATGCTGGACTCGAGCCACGGCAGCGTGGTCAGCGTCATCCGCGACGCCGTGGCGCGCATCGACGACGAGTACGTGCAGT
CCTTCGTCGACTTCGGCGGAGTGGCGGACGCGAACGGGGAGGAGCTCGTCGCGACGGCGGCCGCTGCCGGCACGATGTTCTGCCCGGACGCGGAGGTGGA
CAGCTGGCTGGGATTCAGGTTCCATCAGCTCGATTTGGCACCGGCGCACCGTCCGCTTTCGTGCCGCCGGACCTGCCTTTCGAGGGGCTCATGA
>HOVUSG0908700
ATGGAGTGCGATAACGGGCACGTGGCCGCCAACGGCGACGGCTTGTGCGTGGCACAGCCGGCGCGGGCCGACCCATTGAACTGGGGCAAGGCGGCGGAGG
ATCTGTCCGGGAGCCATTTGGATGCCGTGAAGCGGATGGTGGAGGAGTACCGTAAGCCGGTGGTGACCATGGAGGGCGCCAGCCTGACCATTGCCATGGT
CGCCGCGGTGGCTGCTGGCAGCGAGACCAGGGTGGAGCTCGATGAGTCCGCTCGCGGCCGTGTCAAGGAGAGCAGCGACTGGGTCATGAACAGCATGATG
AACGGCACCGACAGCTATGGTGTCACCACCGGCTTCGGCGCCACCTCTCACCGGAGGACCAAGGAGGGCGGCGCTCTGCAGAGGGAGCTCATCAGATTCC
TTAACGCTGGAGCCTTCGGCACCGGCACCGATGGCCACGTTCTGCCTGCCGCGACGACGAGGGCGGCGATGCTCGTCCGAGTCAATACCTTGCTGCAGGG
ATATTCAGGCATTCGCTTTGAGATCCTGGAGACAATTGCCACACTTCTCAATGCCAACGTGACACCATGCCTGCCGCTCCGGGGCACGATCACCGCGTCC
GGTGACCTCGTCCCGCTTTCCTATATTGCGGGCCTGGTAACCGGCCGCCCAAACTCGATGGCCACGGCTCCGGATGGCACGAAGGTTAACGCTGCAGAGG
CATTTAAGATCGCCGGCATCCAGCACGGCTTCTTTGAGCTGCAGCCCAAAGAAGGCCTTGCCATGGTTAACGGCACCGCAGTGGGCTCTGGGCTCGCATC
CATGGTGCTTTTCGAGGCTAACATCCTTAGCCTCCTTGCCGAGGTCCTGTCGGCTGTCTTCTGTGAGGTCATGAACGGCAAGCCGGAGTACACTGACCAC
TTGACCCACAAGCTGAAGCACCACCCAGGGCAAATCGAGGCTGCCGCCATCATGGAGCACATACTCGAAGGTAGCTCCTACATGATGCTTGCGAAGAAGC
TTGGAGAGCTCGACCCATTGATGAAGCCAAAGCAAGATAGATATGCACTCCGCACGTCGCCGCAGTGGCTTGGCCCTCAGATTGAGGTCATCCGTGCTGC
CACCAAGTCGATTGAGCGAGAGATCAACTCCGTCAACGACAACCCACTCATCGACGTCTCCCGTGGCAAGGCTATCCATGGTGGCAACTTCCAGGGCACA
CCCATCGGTGTGTCCATGGACAACACCAGGCTTGCCATTGCTGCGATTGGCAAGCTCATGTTTGCCCAATTCTCAGAGTTGGTGAACGACCTCTACAACA
ACGGTCTACCTTCCAACCTTTCCGGTGGGCGCAACCCGAGCTTGGACTATGGCTTCAAGGGTGCCGAGATTGCCATGGCCTCGTACTGCTCTGAGCTCCA
GTTCTTGGGCAACCCTGTGACCAACCATGTCCAGAGCGCGGAGCAGCATAACCAAGATGTCAATTCTCTTGGCCTTATCTCCTCTAGGAAGACCGCCGAG
GCCATTGACATACTGAAGCTCATGTCCTCGACATTCCTGGTCGCGCTGTGCCAGGCTATCGACCTCCGCCACCTCGAAGAGAATGTCAAGAATGCTGTCA
AGAGTTGTGTGAAGACGGTGGCTAGGAAGACACTGAGCACCAACAGCAATGGCCATCTGCATAGCGCACGCTTCTGCGAGAAGGACCTTCTTCTCACAAT
CGACCGTGAGGCAGTGTTCGCCTACGCCGACGACCCCTGCAGCGCCAACTACCCACTCATGCAGAAGATGCGTGCAGTTCTTGTGGAGCACGCCTTGGCC
AATGGCGAAGCGGAGCGCGACGTGGAGACGTCTGTGTTTGCCAAGCTTGCCATGTTCGAGCAGGAGCTTCGTGCAATGTTGCCAAAGGAGGTCGAGGCTG
CTCGGAGTGCCGTGGAGAACGGTACTGCCACACAACAAAACCGTATCACTGAATGCCGATCATACCCACTCTACCGGTTTGTGCGCAAGGAGCTTGGAAC
AGAGTACTTGACCGGCGAGAAGACTAGGTCTCCCGGCGAAGAAGTGGACAAGGTGTTTGTTGCTATGAACAAGGGCAAGCACATCGACGCACTGCTTGAG
TGTCTCAAGGGTTGGAACGGTGAGCCCCTGCCTATCTGCTAA
>HOVUSG5053100
ATGCGAATTTGCCGCTTCAGCGGCTATGTTAACTTCTCAGTGGATCATGACTTGAGCAGTAAGTATAGCCCAAACTACAGCAGAAGATCAGCAGCTGCAG
CAATGCAGGACGCCGCGGACGACCCCAGCGCCGCCGCCGCCTTCTACTCGGCCGCCGCCGGCCTCTACGCCAGCACGCACCCGCCCGTCCCGCTCCCCGT
CGACCCGGGCCTCTCCCTCGTCCCGCACATCTTCTCCCGCCTCCCCCTCGGCCCGCCGCCGCATTCCCGTCCGTGCCTCCTCGACGCCGCCACCGCCGCC
TCCCTCTCCCGCGCCGACCTCCGCCGCCTCGTCGCCTCCCTCGCGCGCGGCCTCCGCCGGGCCCACGGCGTCCGCGCCGGCGCCGTCGTGCTCCTCGTCC
TCCCCAACTCCGTCGCCTTCCCCGTCGCCTTCCTCGCCGTCCTCGCCGCCGGCGGCGTCGCCACCACCATGAACCCCTCCAGCTCCCGCGCCGAGATCGC
CGGCCGCCTGCGGGACACCGCCCCGTCCCTCGTGCTCGCGTCGCCCGACAACGCCGCCAAGGTCCCGCCCTCCGCCGCCGCCCCGGTCGTCCTCGTGCCG
GAGACGTTCCATCCCTCGCCCTCGGCGGGCAACGAGTTCGCGCCCTTCCGCGCGCTGCTCGATTCCGACGCCGACGACGGCCTCCCGTCGGCGGAGGTCG
GCCAGGACGACGCCGCCGCCGTCCTCTACTCCTCGGGGACCAGCGGCCGGAGCAAGGGCGTCGTGCTCACGCACCGCAACCTCATAGCCATGGTCGAGCT
CTTCGTGCGCTTCGAGGCGTCGCAGTACGCGCGACCTGCTTGTGACAATGTCTACCTGGCCGCGCTGCCCATGTTCCACGTCTACGGCCTCTCCCTCTTC
GCCGCGGGCCTCCTCTCGCTCGGCTCCACCGTGGTGGTCATGAGGAGGTTCGACGTCGGCGACGCCGTCAGGGCGATCCACAAGTACAAGGTCACGCACT
TGCCGCTCGTGCCGCCCATCATGGCGGCGCTGCTCAGGGCCAGGGCCACAGGCGCCTCGTCATTGGAATCCCTGGTGCAGGTCTCCAGCGGCGCAGCTCC
ACTCAGCGGCAAACTCGTTCAAGACTTTCTCAAGGCTTTCCCACACGTCGATTTCATTCAGGGCTATGGCATGACTGAATCTACTGCTGTGGGAACTCGT
GGCTTCAATACCTCCAAGCACAAGAAATATGCATCTGTAGGTCTTTTAGCCCCAAACATGCATGCCAAAATTGTTGATCTGGAAACTGGCTTATGTTTAC
CTCCTGGCTCTTGTGGGGAGTTATGGCTCCATGGGCCAGCTATAATGAAAGGTTACCTGAATGATGAGGACACATGCATGAGAAACGATGGCTGGTTTCA
GACTGGTGACCTTGCTTACTTTGATTCAGATGGGTACTTGTACATAGTGGGCCGTTTGAAAGACACTATCAAGTACAAAGGATTTCAGATAGCTCCAGCT
GACCTTGAAGCAGTTTTGGTGCAGCACCCTGAAATTGTTGATGTTGCTGTGACATCCGCTGAAGATGAAGAAGCTGGAGAGATACCAGTAGCTTTCGTGG
TGAGGAGATCTGGAAGCCATCTCACCTGTGTGCAAGTGATGGAGTATGTGGCCAAGCAGGTGTCCCCGTACAAGAAAGTTCGCAAGGTGATATTCGTTGA
GGCAATACCCAAGTCAGCGGCTGGCAAGGTTCTGAGAAGGCTTCTCAAGGACTCTCTGCGCCTTGATGCCGCTGCTTCCCGTTCTGATCACACCAAACCC
AGTTCAAGGCTGTAA
>HOVUSG2299900
ATGGAGACGACCGGCGGCAAGATGCTGAAGCCGGCGTACTCGGCGCCGCACCCGCTCGCAGGCGAGATGGTCCCGCTGACGCTCTTCGACCGCGCCGCCA
TGGACATCTTTGTCTCCCTCATCCTCGTGTACCCCGCGCCGACTCCGTCCAACGAGGCGCTCGTGGAGGGCCTGCGCAGGGCTCTCGCGCCGTACCCTCA
CCTGGCCGGACGACTCGCCGTCGACCACTCAGGCAGGCGTTCCATCCACCTCAGCAACGACGGCGTGCTTGTCCTAGACGCCGAGGTCCCTGTCGATATG
GCGAGCGTGGTGGCCGACGGATGCTTTATCACCGCAACCGAGGGACTGTATCCTGCACTGCCGTTGCCGGAGGAGAACGTCGGGGCGGCGCTGCTGCAGA
TCAAGCTGAGCCGGTACAAGTGCGGCGGCCTCGTGATCGGCATCATCCACCACCACCACGCGGCCGACGGCCACTCCTTCAGCAACTTCCTCACCACATG
GGCCAGCGCAGTTCGCCAAGCGAGCGAATTCGCCGCCCCGTCCCCTTTCCTCGACCGCGCGGCCACCGCCGTGCCTCGGAGCGTGCCGACACCGGCGTTC
GACCACCGGTGCACCGAGTTCAGCGGAGAAGAAGACGATCGTCGCAGCTCCTACTCCCACCCCAGGTGCAAGATCAAGAACCTCACGTTGCGCTTCACGG
CCCAGTTCGTCAGAGAGCTCAAGGCCCGCGTCGGCGCCCCATGCAGCACGTTCCAGTGCCTTCTCGCGCACGTGTGGAAGAAGATCACGGCGGCGCGCCG
CCTGAAGCCCGACGAGTTCACGCAGGTCAGGGTGGCCGTGGACTGCCGGGCCAGGGCCAGCCCTGCCGTCCCGCCGGACTTCTTCGGGAACATGGTGCTG
TGGGCATTCCCCAGGCTCCAAGTCCGGGACGTCCTGGGCTGGACCTACGGCGGCGTTGTAGGCGCCATCCGTGACGCTATTGGGCGCGTCGATGCTGCGT
ACATCCAGTCGTTCGTGGACTTTGGGAGTGTGGCGGACGCGAGCTGGGAGGAGCTCGCGGCGACGGCGCCAACCGCCGGCACGATGCTCTGCCCGGACCT
GGAGGTGGACAGCAGTCTGGGTTTCAGGTTCCACCAGATCGACCTCGGCAATGGGCCGCCATCCGCGTTCCTCATGCCGGACTTGCCCGTCGAGGGGCTC
ATGACATTTGTGCCGTCGTGCTCCGCCAAGGGCGGCTTGGACGTCCACATGGCCGTCGCCGAAGATCACGTCGCGGAGCTTGAGCATATATGCTACTCCT
TGGACGAAAGAGCTACACCGAAGTTGTAA
>HOVUSG1220400
ATGGCAGTGATGGTGGAGATCACGAAGAACATGGTGCTCGAGCCCTCAAAGGAGTCGGCCCGCGGCGGTGGGAAGAAGGTGCCTCTCATCGTCTTTGACC
GCGCCTCAACCGACGGCTACATCCCCGCCGTCTTCGCGTGGAACGCACCGGCGCCAACCAACGCCGCGCTCAAGGCCGGCCTCGTCGCCGCCGTCGCCAG
GTTTCCACACCTCGCCGGGAGGTTCGCTGCCGACGACCACGGCCGGAAGTGCTTCCACCTCAACGACGCCGGGGTGCTTGTTGTTGAGGCCACCGCGGAC
GCGGACCTTGCTGACGCGCTGGCGCACGACGTGTCCGCGCACATCAACGAGCTCTACCCAAAGGCCGAAAAGGAACGTATGAACGAACCCATCTTCCAGG
CGCAGCTGACGAGGTACGCGTGCGGCGGTCTGGTGATCGGCACCGCCTGCCATCACCAGGTTGCCGACGGCCAGTCCATGAGCGTCTTCTACACCGCGTG
GGCCAGCGCCGTCCGCACTGACTCGGCAGTCCTCCCGTCCCCTTTCGTCGACCGATCGGCCACCGTTGTCCCCCGAAGCCCACCGAAGCCGGCGTATGAT
CACCGGAACATCGAGTTCAAGGGCGAGCTCAGCTGGAGCCACTCCTATGGTGTGCTCCCCATGGACAGGATCAAGAACCTGGCCGTGCACTTCCCAGACG
AGTTCGTCGCCGACCTCAAGGCCCGTGTTGGTACGCGCTGCAGCACGTTCCAGTGCCTCCTTGCGCACGCGTGGAAGAAGATCACGGCGGCGCGGGATCT
GGCGCCGGATGATTTCACGCAGGTGAGGGTGGCCGTCAACTGCCGCGGCCGCGCAAAGCCTCCCGTGCCCATGGACTTCTTCGGGAACATGGTGCTCTGG
GCGTTCCCGAGGATGCAGGTCCGGGACCTCCTGTCCAGCAGTTACCCAGCGGTGGTCGGCGCCATCCGGGACGCCGTCGCGCTTGTCGATGACGAGTACA
TCCAGTCGTTTATCGACTTCGGGGAGGCGGAGCGCGGCGTTATTGAAGACGGCGGCGAGGAGCTAGCGTCGACGGCGGCGACGCCGGGCACAATGTTTTG
CCCTGACCTGGAGGTTGACAGCTGGCTCGGGTTCCGCTTCCACGACCTCGACTTCGGCTGCGGGCCGCCCTGCGCGTTCCTACCGCCGGACTTGCCCATC
GAAGGAATAATGATCTTCGTGCCGTCCTGCGACCCCAAGGGCGGTGTCGACCTATTCATGGCGCTCGACGACGAACACGTCCAGGCATTCAAGCAGATCT
GCTACTCAATGGACTAA
>HOVUSG0811000
ATGAAAAGGGAGAACATGGCTGTGGAGGTAACAACAAACACCAAGAGGCCCAGTCTAGCTGAGGGGCATAGTACCAAAGCATTAAAAGGTGTAGATGATG
TGTCCCACCCCTCACCAACTACAGTGGTTCCCCGTGTTAGCTTTAGGATTGCCGATAGAGCAAACAAGGTGAAAACAGAGATGACGGAAGAGGATGATGA
CCCTGCTTGCCGTCCGAAGCCAAAGGCCACTTCCCATTCGCGAACAGGGCCACCAAAGAAGATTGAGGCTGAAACAAAGAAGCAGATGAAGACGAGCAAA
GGAGACAGCAAGATGATGGCTCCAGCTGCTCCAAAGGATGATGAGGAGCACCCATCTGCTGCCAAGGGGGGGGGCCTTCTGTGGGCCCTGCCACTAAGCA
GGAGTTGTCTGGGCGTTAGAACCGATGCCGAGGCCGTTCGTGCAGATGGTCGGCGGGAGGCCGCCTGCGCGAGCGCCCTTGCTGAGAGGGAGGCACTCAC
TAACCGTTGTGAACAAGTGGAGGCCGGCTTCAGGGTCCTTCGGGACGCCTCCAAGGCCCGCGAACCGAAGCTCGCCAACTGTGACTCTGAGCTAGCGAGG
GTCGCGGTGGAGCAGATCACGGAGCATGGGCGCATGGAGGCGCTTCAGCGCGAGGTGGTTGAGGCTTGGGACGCCCACGAGAAGTAG
>HOVUSG1730700
ATGTCAGGTGACCTAGTTGATTTAAGTCCAGGGCAGCTGCATAAGCTAGCCGATCTGATCCATCGACAAGAAGTCCAGAAGCTTCAAGAGCTCGAGTTCA
ACTCGTATGCAGAGCAACAAAAGTATCTCAGTGACGCCAATGATGCCCGCGATAAGGTGTATCACATCCTTGACAGTGCACGGGACATGATAGCACAAAC
CGAGGCTGAGAAGGATGCCACCAAGCAAGATATTGGGAAGGATGTCTATGACTACTGCACCAAGGCCATCGGAATATCTCTCCAATTCATCCGGAGTTAC
AACACCCGTCTCACCTACCTTGACAAGCTCAAGACCCACAGTGATGATCTCATCAAGCAGCTAAAGTTCCTCAATCCATCCACCCAACAGAAGGAGGCCC
AACGCCTTGCCCTTGAGGCTGGCATGTATAAGAAAGCCACGCTGGAGAATGCCAAAAAGTTTCAACACTTTGCACCAAATCAATTCTCAAAATGGCTCAA
GGAAAACAAAATCATGTTTGAGGATCTTGTGCAAGAAAATATGTCAAAGCTTGGTTTTAGGGGACCTTTCAAAAACTTGGATGATATCCAAAAGCTGCAG
GTATATGACAATATTATTGCGGAAGCGGGACAAGGAAAATCTGTGGTGACTTACTCATTTGAAGCTTTGGGAAAAGTCGGGGTGGCAGTTTTAGTTTTTA
CAGCAGCTGCAATGGTGTGGGACATATACACAGCAGAAGATAAGCTGGAGGCAGCGGTTAGGGATTCGGTAAATGGGTTAACTGCAGTAGTTAACCTTGA
GGTGGGAGAAATAGTTACTACTGCTATAGAAGCTGGATTCGTAGCACTAGACATCGAAATTGCTTCTGCGGCTGTCACGGTAATTGGAGGAGTCGTCGGG
TTTGGAATTGGGGCGCTCATTGGGATTGCTGCAGGTGCGCTGCTTGACTTGATTTTCAGCAGTGGAACTAGCAAGGTGAAGATAACAGACGGACTTACAG
TTTGCCGTGTGGCGCCTATGCCTCATGGTCTCGAACTCGCTCGTCTAGTTAAGCACAACTACCCTGAACTTTAA
>HOVUSG3724300
ATGGAGGTGAAGGTGGTGAGCTCCAAGATCGTGAAGCCGCGGTACGCCGACGGCGAGCTGCGGCCGGACACGACCGAGCACGTGCCGTCCTCGGTGTTCG
ACAAGATCACGTACCACATCCAGATGGCCATCATCTACGCCTTCCAGGCGCCGGCGCCCTCCACGGAAGACATCGAGCGCGGCCTCGCCGAAGTACTGTC
CGTGTACCGCCTGTTCGCCGGCCAGGTCCTCGCAGGCCCGGACGGTGCGGCGGGCGTGCTGCTCAACGACCATGGCGCGCGGCTCGTCGAGGCGCGTGTG
GACGGGGCCACACTGGTCGAGTTCGCGCCGCCAAAGCCGTCGCCCGTCGTGCTGCAGCTGCACCCGGACCTCGAGGGCGACGTGCAAGAGGTGGTGCAGG
TGCAGCTCACGCGGTTCGCTTGCGGCTCGCTCGCCGTCGGGTTCACGGCGAACCACGCCGTCGCCGATGGCCACGCCACCAGCGACTTCCTCGTCGCGTG
GGGCCGCGCCGCGCGAGGGCTGGACATCTCCGGCTCGTCGCCGACGCCGCCACCGCACAACCACGCCGACCTCTTCCTGCCGCGCGACCCGCCGCTCGTC
CAGTTCGAGCACCGCGGCGTCGAGTACTACCGGCCGACGTCAAACCACCCCAAGCAGGGCGAGGGCGGGCACCACGGCGCCGACAACGTGATCATCCACA
AGGCGCACTTCAGCAAGGACTTCATCGCCGGGCTGCGTGCCAAGGCGTCGGAGGGGCGCGGCCGGCCGTTCAGCCGGTTCGAGACCACGCTCGCGCACCT
GTGGCGCACGATGACGCGCGCGCGTGGACTCAGCCCCGACGAGACCTCCACCATCCGCATCTCCGTGGACGGGCGGCGGCGCCTTTCCGCCCCGCCGGGC
TACTTCGGCAACCTGGTCCTCTGGGCGTTCCCGCGCACTACGGTGGGGGACCTGCTTAGCCGGCCGCTGAAGCACGCGGCGCAGACGATCCACGACGCGG
TGGCCCGCCTCGACGGCGCATACTTCCAGTCGCTGGTGGACTTTGCGAGCTCCGGCGCCGTGGAGCGGGAGGGGCTGGAGAAGACGGCGGTGCTGAAGGA
CGTGCTGTGCCCGGACATGGAGGTGGACAGCTGGTTGACGTTCCCGTTCTACGAGCTGGACTTCGGCGCCGGCAGCCCGAGCTACTTCATGCCGTCCTAC
TTCCCAACGGAGGGGATGCTCTTCCTGGTGCCGTCCTACCTCGGCGACGGCAGCGTCGACGCCTTCGTCCCCGTCTTCCAGCACAACCTCGAGGCCTTCA
AGCAGTGCTGCTACGCCATGGACTAA
>HOVUSG4111500
GCTGGTACCAAGGTAGCAAAGCCAAATTCCAAGGTAGAAAGCCCCGTGCTGGACAAGGGGACGACTCCCGTGGTGCAGCCGCCGCGGTGGATCCACGTCG
AGCTCCATGGCAAGACGCAGGGAACGACAACGCCTAAACCCAAGGTGGCCATCCGGAGCGACGACGCCTACATCATGGGTTTCACCAACAGCACAGGGAG
CTGGTTCCAGCTGAGCAAGACGGGGACCACGTACAAGCTCGTCGACGACAAGGCGGTGATGGCAGGCTTCGACGGCAACTACAACACGCTAGTCGGCGGT
GTCAACAATCTGCCCACCTTGAACCTCAACAAGTTTAGCATGGTGCAAGCAGCTGCCGCGCTCTGGAACAAGGCCAGTACTCTCTCCGGTGGTATTGGTA
GCGATGTTGTCGACGACGACGACGGCGACATGCTTCGAGCCAACGACCCGGTAAAGCAAGCAGTGGCGACCCTCGCCGTCGCCGTCTGCGAGGCCGCGAG
ATTCAGCCCTGTCTCCAAGGTCGTCAATGCAGGTTGGGACGAGGACAAGGTATCCGTCACACCCGACGAGGTCAACTACATCAAGGAGTGGGGTGACTTG
TCCACCGCGCTGCTCAGCTGGAAGGACAAGCATTACAAGGACGATGCAACCATTTTCAAAAAATTCAATGGTATCGGGATAACCAACGGGGAAGAAGCCT
TGGCTGTGGTGCGGCTTGTGAAGCTAGTCATCCGAAGCAACATGGCGGCCGCCCCGACAACCGACGAGCAGCTGCTCGCGTACGCTCAACTACCCAAACA
CGGGCGCTACATGGCGGAGGTGTTCGCCGTGCGCATCCCGGCCACCGCCGGAGGAGACCCGCCCAGCGGCACCATCTCTTTGCACGGCGGCCACTGCAGC
AGCGACTTCATTTACAGCCCGGAAGAAGAACACGCCTCGCAGCAAACCAGCTGCGACAGCCAGGGTAACATGGTCCTCACTGGGCCATCGGTGGCCACCT
CGGCATACGGTCCAATTGTCTTCAACCTCGACCTTCATGACGGCACTCGCGGGCAAGCCGACGAGGAGGAGGATGAAAAGAACACCGGGAGGATAGTGTG
CGACGCCATTGGCGGCAACTTCTCCAACTATAATAAGGCCATATCAGAGACTGTCCTCACACGCTGCGGCCCCGCGGAGGTGATCTACGCAGTTCTAAGC
AACGGCGTCCAAGGCCGGGTCGATGTGAAGCTTGCTGGCCTGCAGTCCCGAGACGAAGTGGTTCTCGTCGGCAGGATCGTTGCTCGCAGCAAGCTGTTCG
ATATCGGCTGTGTGCTCTTCTACAACGAGGCCAATGGAGTGCGCGTGCGACCTGGGGAGCTGGTCCCCTTGGCGAGGCATGCGCTTGCCGTGCCGCTGCA
CATGCCGCTCACGATTGAGCTTGACATTCGTCATGCTGGATCCGGAGATGAAATTGTTAGAGGCGAGCTTGAGTTCAAAACTGCCATCGACGGCCTCCAT
ACGGGACGTCTTGTTGGTGTCAATGATGCTGAATTCGAGGTGACAATCTTTTGGTCGGAGTACCCTTGGTAG
>HOVUSG1730600
ATGGCCTCTGGAGTGTTTGGTACCCCCATTTCAGCGCAGACGGTGATAGCCACTGGAGAGTATAAGGAACCCATTACCCAAAAAGATGTTGCAGACTATG
CCATGAAGATGATCAACGCCGGTGGTAAGGATGTTAACGCGCAAAAGTTCGTCGACAACCTCAAGGAGAGGTACGGTAACGGAATAGCTGTAAAATGCCT
CCTCTACAATGCCACTGGTGCCACTTTGAACTTTGCTAAGTACAACGATTGGCACGGCCATATCTATGATACACCCTACCCATCAGATATTCAGAATGGG
CAATGGGGTGCATTCCTCCACGTCCACCCAAGTGGAGCTGCCGCTGGTTCAGCTGGTGCCGTTGTGTATCGTAGCAAGATCCCCTCCAGCAGCAGCTCCT
GCGATTGGTTGTTCTCTTGGACCGTCCCCTACATTGGTGGCAACGGGGTGTACACTGAAATCCGCGAGGAAGGGCACTACCCAAGTGTGGGAAGCTGGGA
TTATATCTACAATGTGAAGCTGAAAAATTCAAGTGTCACCTCTACTGATAGCAACTATGGATACGTTTCCAAGGCTGACATCGGTGAAGGCACTACCATG
AACGCACGTGGAGTTTTCGAGTTTCCCTACTAG
>HOVUSG1220000
ATGGCAGTGACGGTGGAAATCACGCAGAGCACGGTGCTCGAGCCCTCACAGGAGTCGGCCGGCGGCGGCGGGAAGAAGGTGCCTCTCACCGTCTTCGACC
GCGCCTCCACCGACGGCTACATCCCGGCCGTCTTCGCGTGGAACGCGCCGGCGCCGACCAACGACGCGCTCAAGGCCGGCCTCGTCGCCGCCGTCGCCAG
GTTCCCGCACCTCGCCGGGAGGTTCGCTGCCGACGACCACGGCCGGAAGTGCTTCCACCTCAACGACGCCGGGGTGCTTGTTCTTGAGGCCACCGCGGAC
GCGGACCTAGCGGACGCACTGGCGCACGACGTGGCCGCGCACATCAACGAGCTCTACCCGAAGGCCGAAAAGGAACGTGAGAATGAACCCATCTTCCAGG
CGCAGCTGACGAGGTACTCCTGCGGCGGTCTGGTGATCGGCACCGCCTGCCATCACCAGGTCGCCGACGGCCAGTCCATGAGCGTCTTCTACACCGCGTG
GGCCAGCGCCGTCCGCACCGACTCGGCAGTCCTACTGTCCCCGTTCGTCGACCGCTCGGCCACCGTTGTCCCCCGAAGCCCACCGACGCCGGCGTATGAT
CACCGGAATATCGAGTTCAAGGGCGAGCGCAGCTGGAGCCACTCATATGGTGTCCTTCCCATGGAAAGGATCAAGAACCTTGCCGTGCATTTCCCAGACG
AGTTCGTCGCCGACCTCAAGGCCCGTGTGGGCACGCGCTGTAGCACGTTCCAGTGCCTCCTTGCGCATTCGTGGAAGAAGATCACGGCGGCGCGGGATCT
GGCGCCGGACGATTTCACGCAGGTGAGGGTGGCCGTCAACTGCCGCGGCCGCGCAAAGCCTCCCGTGCCCATGGACTTCTTCGGAAACATGGTGCTCTGG
GCGTTCCCGAGGATGCAGGTCCGCGACCTCATGTCCAGCAGCTACCCGACGGTGGTCGGCGCCATCCGGGACGCCGTCGCGCTCGTCGATGACGAGTACG
TCCAGTCGTTTGTTGACTTTGGCGAGGCGGAGCGCGGCGTTATTGAAGACGGCGGCGAGGAGCTAGCGTCGACGGCGGCGACGCCGGGCACAATGTTTTG
CCCTGACCTGGAGGTTGACAGCTGGCTCGGGTTCCGCTTCCACGACCTCGACTTCGGCTGCGGGCCGCCCTGCGCGTTCCTACCGCCGGACCTGCCCATC
GAAGGAATAATGATCTTCGTGCCGTCATGCGACCCCAAGGGCGGTGTCGACCTATTCATGGCACTCGACGACGAACACGTCCAGGCTTTCAAGCAGATCT
GCTACTCAATGGACTAG
>HOVUSG2463900
ATGAAGATCACCGTGCACTCTTCCAAGGCCGTCAAGCCCGAGTACGGCGCCTGCGGCCTCGCTCCGGGGTGTACCGCCGACGTCGTCCCGCTCACCGTGC
TCGACAAGGCCAACTTCGACACGTACATCTCGGTGATCTACGCCTTCCACGCGCCGGCGCCGCCCAACGCCGTTCTCGAGGCCGGGCTGGGCAGAGCGCT
GGTGGACTACCGCGAGTGGGCCGGGCGGCTCGGCGTCGACGCCAGCGGCGGCCGCGCGATCCTGCTCAACGACGCCGGCGCCCGGTTCGTGGAGGCGACG
GCCGACGTGGCGCTCGACAGCGTCATGCCGCTCAAGCCCACGTCGGAGGTTCTCAGCCTGCACCCCAGCGGCGACGACGGGCCAGAGGAGCTCATGCTAA
TCCAGGTCACGCGGTTCGCGTGCGGGTCGCTCGTCGTGGGGTTCACCACGCAGCACATCGTGTCCGACGGCCGCTCCACCGGCAACTTCTTCGTCGCGTG
GAGCCAGGCCACCCGCGGCGCCGCCATCGACCCCGTCCCGGTGCACGACCGTGCTTCCTTCTTCCATCCCCGCGAACCGCTGCACGTCGAGTACGAGCAC
CGTGGCGTCGAGTTCAAGCCCTACGAGAAGGCACACGACGTTGTCTGTGGTGCGGACGGCGACGAGGACGAGGTGGTGGTGAACAAGGTGCACTTCAGCC
GGGAGTTCATCTCCAAGCTCAAGGCGCAGGCGTCGGCTGGCGCGCCCAGACCCTGCAGCACCCTGCAGTGCGTGGTGGCACACCTGTGGCGGAGCATGAC
GATGGCGCGCGGGCTCGACGGCGGGGAGACCACCAGCGTCGCCATCGCCGTGGACGGGAGAGCGCGGATGAGCCCGCAGGTGCCGGACGGATACACCGGC
AACGTCATCCTCTGGGCGCGGCCAACCACCACGGCGGGGGAGCTCGTGACCAGGCCGGTGAAGCACGCCGTGGAGCTCATCAGCAGGGAGGTGGCCCGGA
TCAACGATGGCTACTTCAAGTCCTTCATCGACTTCGCCAACTCCGGCGCGGTGGAGAAGGAGCGGCTGGTGGCGACGGCCGACGCGGCGGACATGGTGCT
GAGCCCCAACATCGAGGTGGACAGCTGGCTGCGGATCCCGTTCTACGACATGGACTTCGGCGGCGGGCGGCCATTCTTCTTCATGCCCAGCTACCTGCCG
GTGGAGGGTCTGCTCATCCTGCTGCCGTCTTTCTTGGGCGACGGCAGCGTGGACGCCTACGTGCCACTCTTTAGCCGCGACATGAACACCTTCAAGAACT
GCTGCTACAGCCTCGACTAG
>HOVUSG0309400
ATGGAGGCTAACCACGCTGAAGCGGGTCGGCAGGTTGCAGCTGCTACGAGCAGAATCGCGATGCTGAAGCCGGTGTACGCCGCGCCGCACCCGCTGGCCG
GCGGCAAGGTCCAGCTGAGCGTCTTCGACCGCGCCGCCATCGACACCTACGTGCCCATCGTGCTGGCCTACCCCGCCCCGGCGCCGTCCAACGAGGCGCT
CAAGGAGGGCCTCCTCCGGGCCATCGCGCCCTACCCTCACCTGCTGGGGCGCTTCGCCCTCGACGCCCACGGCCGGCGCGTCCTGCACCTCAACAACGAG
GGCGTGCTTGTCATCGAGGCCGACGTCCCGGCCGACTTGGCCGACGTGCTCGCCGCCGGCGGCATGACCACGGACGTCGACGGCTTTTACCCTAGTGTGC
CTGACCCTGAGGAGAGCATTGGAGCGGCATTGCTGCAGGTTAAGCTCAGCCGCTACAGGTGCGGCGGCCTCCTGCTGGGCGTGATATGCCACCACCGCAT
CGCCGACGGCCACGCAGCGAGCACTTTCTACGGCGCGTGGGCGACGGCGGTGCGCGAGGGCAAGGGCTTCATCGTGCCGTCGCCTTTCATAGACCGCGCG
GCCACCGCCGTGCCACGCCGCACGCCCAAGCCGGTGTTCGACCACCGGTCCATCGAGTTCAAGGGAGGAGAAGGCAGCGGCTCGAGCCAGTCCGATGCCC
TTCTCCCCATGGACAAGATCAAGAACATCACGGTGAACTTCACTGCAGAGTTCATGGCGGAGCTCAGGTCCCGCGTCGGGGCACGGTGCAGCACGTTCCA
GTGCCTGCTGGCGCACGTGTGGAAGAAGATGACGGCGGCGCGGGGCCTGAGCCCGGAGGAGTTCACGCAGGTGAGGGTGGCCGTGAACTGCAGGGGCAGG
GCCAACCCACCCGTGTCCATGGACTTCTTCGGGAACATGGTGCTCTGGGCGTTCCCGAGGCTCCAGGTCCGGGACGTGCTGGGCTTGAGCTACGGCGGCG
TGGTCGGCGCCATCCGCGACGCCGCGGCGCGCATCGACGACGAGTACGTGCAATCCTTCGTGGACTTCGGCGGAGTGGCGGACGCGAACGGGGAGGAGCT
CGAGGCGACGTCGACTTGCGGGACGATGCTCTGTCCGGACGTCGAGGTGGATAGCTGGCTGGGGTTCAGGTTCCACCAGCTCGACTTTGGAACCGGGCCG
CCCTCCGCGTTCCTGCCCGCGGGGTTGCCGGTCGAGGGGATGATGGTCTTCGTGCCGTCCCGCACGGTCAAGGGCAGCGTCGACCTCTTCATGGCCCTCG
CCGAGGATCACGTCGCGCCATTCAACAAGATTTGCTACTCCCTCGATGATATTCTCCCATCCAGGATGTAA
>HOVUSG3725600
ATGGAGGTGAAGGTGCTGAGCTCCAAGCTCGTCAAGCCCGCCTACAATGCCGGCGCCACGCCGGCGCCTTCCACCGAGTACATCCCTTTGTCCATCTTCG
ACAAGGTGACGTTCAACATGCAAATGGCCATCATCTACGCCTTCGCCCCGCCCGCGCCCTCCCCCGCTGCCATCGAGAAGGGCCTCGCCGCCGTCCTCGC
CCAGTACCGAGCCTTCGCGGGCCAGCTCGGCGAGGCGCCCGACGGCACGCCGTCCGTCATCCTCAACGACCGTGGCGCGCGCCTGGTTGAGGCGACCGTG
GACGCCGACCTCGTTGACATGGCGCCCGCGAAGCCCACGCCGGAGCTGCTCAAGCTGCACCCGGACCTCGAGGCGGAGCACGAGGAGGTTGTGCTCCTGC
AGCTCACGCGGTTCCGTTGCGGCTCGCTCGCAGTCGGGTTCACGTCCAACCACGTCGTCGCCGACGGCCACGCCACAAGCAACTTCCTTGTAGCCTGGGG
ACGCGCCACGAGAGGGCTCCCCATGGGCCTCCCTCCCGTGCACCACCACAAGGACCTCTTCAAGCCACGGCCGTCGCCTCGCGTGGAGCACGACCACCGC
AACCGGGAGTACTACCTGCCGTCGCCAACCGACGTCGTCGGTCACCACGGCGACGCCGCCGACAACATTGTCATCCACAAAGCGCACTTCTCCAAGGACT
TCATTGCCGGTCTGCGCGCCAAGGCGTCCGAGGGGCGCGGCCGGCCGTTCAGCCGGTTCGAAACCATCCTCGCCCACCTCTGGCGCACCATGACGCGCGC
GCGCGACCTGAGCCCCGAAGAGACCTCCAAGATCCGGTTGTCCGTGGACGGCCGGCACCGGCTCGGCCAGCCGGCCGAATACTTCGGCAACATGGTCCTG
TGGGCGTTCCCGCGCGCCACGGTCGGCGACCTCCTGAACCGGCCGCTGAAGCACGCCGCCCAGGTGATCCACGACGAGGTGGCGAGGGTGGACGCCACCT
ACTTCCAATCTTTCGTCGACTTCGCGAGCTCCGGCGCCGCCGAGAAGGAGGGGCTCGCGCGGAGCGCCGTGTGCAAGGACGCGCATTGCCCGGACGTGGA
GGTGGACAGCTGGCTGACGTTCCCGTTCTACGAGCTGGACTTCGGCACGGGGAGCCCGAGCTACTTCATGCCGGCCTTCTTCCCCACGGAGGGGATGCTG
TTCCTCGCGCCGTCCAACCTCGGCGACGGCAGCGTCGATGCCTTCGTGCCCCTATTCCAAGAGAACCTTCAGGCGTTCAAAGAATGTTGCTACTCCATGG
AGTAG
>HOVUSG0308900
ATGGAGGCTAACCACGCTGAAGCGGGTCGGCAGGTTGCAGCTGCTACGAGCAGAATCGCGATGCTGAAGCCGGTGTACGCCGCGCCGCACCCGCTGGCCG
GCGGCAAGGTCCAGCTGAGCGTCTTCGACCGCGCCGCCATCGACACCTACGTGCCCATCGTGCTGGCCTACCCCGCCCCGGCGCCGTCCAACGAGGCGCT
CAAGGAGGGCCTCCTCCGGGCCATCGCGCCCTACCCTCACCTGCTGGGGCGCTTCGCCCTCGACGCCCACGGCCGGCGCGTCCTGCACCTCAACAACGAG
GGCGTGCTTGTCATCGAGGCCGACGTCCCGGCCGACTTGGCCGACGTGCTCGCCGCCGGCGGCATGACCACGGACGTCGACGGCTTTTACCCTAGTGTGC
CTGACCCTGAGGAGAGCATTGGAGCGGCATTGCTGCAGGTTAAGCTCAGCCGCTACAGGTGCGGCGGCCTCCTGCTGGGCGTGATATGCCACCACCGCAT
CGCCGACGGCCACGCAGCGAGCACTTTCTACGGCGCGTGGGCGACGGCGGTGCGCGAGGGCAAGGGCTTCATCGTGCCGTCGCCTTTCATAGACCGCGCG
GCCACCGCCGTGCCACGCCGCACGCCCAAGCCGGTGTTCGACCACCGGTCCATCGAGTTCAAGGGAGGAGAAGGCAGCGGCTCGAGCCAGTCCGATGCCC
TTCTCCCCATGGACAAGATCAAGAACATCACGGTGAACTTCACTGCAGAGTTCATGGCGGAGCTCAGGTCCCGCGTCGGGGCACGGTGCAGCACGTTCCA
GTGCCTGCTGGCGCACGTGTGGAAGAAGATGACGGCGGCGCGGGGCCTGAGCCCGGAGGAGTTCACGCAGGTGAGGGTGGCCGTGAACTGCAGGGGCAGG
GCCAACCCACCCGTGTCCATGGACTTCTTCGGGAACATGGTGCTCTGGGCGTTCCCGAGGCTCCAGGTCCGGGACGTGCTGGGCTTGAGCTACGGCGGCG
TGGTCGGCGCCATCCGCGACGCCGCGGCGCGCATCGACGACGAGTACGTGCAATCCTTCGTGGACTTCGGCGGAGTGGCGGACGCGAACGGGGAGGAGCT
CGAGGCGACGTCGACTTGCGGGACGATGCTCTGTCCGGACGTCGAGGTGGATAGCTGGCTGGGGTTCAGGTTCCACCAGCTCGACTTTGGAACCGGGCCG
CCCTCCGCGTTCCTGCCCGCGGGGTTGCCGGTCGAGGGGATGATGGTCTTCGTGCCGTCCCGCACGGTCAAGGGCAGCGTCGACCTCTTCATGGCCCTCG
CCGAGGATCACGTCGCGCCATTCAACAAGATTTGCTACTCCCTCGATGATATTCTCCCATCCAGGATGTAA
>HOVUSG2299900
ATGGAGACGACCGGCGGCAAGATGCTGAAGCCGGCGTACTCGGCGCCGCACCCGCTCGCAGGCGAGATGGTCCCGCTGACGCTCTTCGACCGCGCCGCCA
TGGACATCTTTGTCTCCCTCATCCTCGTGTACCCCGCGCCGACTCCGTCCAACGAGGCGCTCGTGGAGGGCCTGCGCAGGGCTCTCGCGCCGTACCCTCA
CCTGGCCGGACGACTCGCCGTCGACCACTCAGGCAGGCGTTCCATCCACCTCAGCAACGACGGCGTGCTTGTCCTAGACGCCGAGGTCCCTGTCGATATG
GCGAGCGTGGTGGCCGACGGATGCTTTATCACCGCAACCGAGGGACTGTATCCTGCACTGCCGTTGCCGGAGGAGAACGTCGGGGCGGCGCTGCTGCAGA
TCAAGCTGAGCCGGTACAAGTGCGGCGGCCTCGTGATCGGCATCATCCACCACCACCACGCGGCCGACGGCCACTCCTTCAGCAACTTCCTCACCACATG
GGCCAGCGCAGTTCGCCAAGCGAGCGAATTCGCCGCCCCGTCCCCTTTCCTCGACCGCGCGGCCACCGCCGTGCCTCGGAGCGTGCCGACACCGGCGTTC
GACCACCGGTGCACCGAGTTCAGCGGAGAAGAAGACGATCGTCGCAGCTCCTACTCCCACCCCAGGTGCAAGATCAAGAACCTCACGTTGCGCTTCACGG
CCCAGTTCGTCAGAGAGCTCAAGGCCCGCGTCGGCGCCCCATGCAGCACGTTCCAGTGCCTTCTCGCGCACGTGTGGAAGAAGATCACGGCGGCGCGCCG
CCTGAAGCCCGACGAGTTCACGCAGGTCAGGGTGGCCGTGGACTGCCGGGCCAGGGCCAGCCCTGCCGTCCCGCCGGACTTCTTCGGGAACATGGTGCTG
TGGGCATTCCCCAGGCTCCAAGTCCGGGACGTCCTGGGCTGGACCTACGGCGGCGTTGTAGGCGCCATCCGTGACGCTATTGGGCGCGTCGATGCTGCGT
ACATCCAGTCGTTCGTGGACTTTGGGAGTGTGGCGGACGCGAGCTGGGAGGAGCTCGCGGCGACGGCGCCAACCGCCGGCACGATGCTCTGCCCGGACCT
GGAGGTGGACAGCAGTCTGGGTTTCAGGTTCCACCAGATCGACCTCGGCAATGGGCCGCCATCCGCGTTCCTCATGCCGGACTTGCCCGTCGAGGGGCTC
ATGACATTTGTGCCGTCGTGCTCCGCCAAGGGCGGCTTGGACGTCCACATGGCCGTCGCCGAAGATCACGTCGCGGAGCTTGAGCATATATGCTACTCCT
TGGACGAAAGAGCTACACCGAAGTTGTAA
>HOVUSG4111500
GCTGGTACCAAGGTAGCAAAGCCAAATTCCAAGGTAGAAAGCCCCGTGCTGGACAAGGGGACGACTCCCGTGGTGCAGCCGCCGCGGTGGATCCACGTCG
AGCTCCATGGCAAGACGCAGGGAACGACAACGCCTAAACCCAAGGTGGCCATCCGGAGCGACGACGCCTACATCATGGGTTTCACCAACAGCACAGGGAG
CTGGTTCCAGCTGAGCAAGACGGGGACCACGTACAAGCTCGTCGACGACAAGGCGGTGATGGCAGGCTTCGACGGCAACTACAACACGCTAGTCGGCGGT
GTCAACAATCTGCCCACCTTGAACCTCAACAAGTTTAGCATGGTGCAAGCAGCTGCCGCGCTCTGGAACAAGGCCAGTACTCTCTCCGGTGGTATTGGTA
GCGATGTTGTCGACGACGACGACGGCGACATGCTTCGAGCCAACGACCCGGTAAAGCAAGCAGTGGCGACCCTCGCCGTCGCCGTCTGCGAGGCCGCGAG
ATTCAGCCCTGTCTCCAAGGTCGTCAATGCAGGTTGGGACGAGGACAAGGTATCCGTCACACCCGACGAGGTCAACTACATCAAGGAGTGGGGTGACTTG
TCCACCGCGCTGCTCAGCTGGAAGGACAAGCATTACAAGGACGATGCAACCATTTTCAAAAAATTCAATGGTATCGGGATAACCAACGGGGAAGAAGCCT
TGGCTGTGGTGCGGCTTGTGAAGCTAGTCATCCGAAGCAACATGGCGGCCGCCCCGACAACCGACGAGCAGCTGCTCGCGTACGCTCAACTACCCAAACA
CGGGCGCTACATGGCGGAGGTGTTCGCCGTGCGCATCCCGGCCACCGCCGGAGGAGACCCGCCCAGCGGCACCATCTCTTTGCACGGCGGCCACTGCAGC
AGCGACTTCATTTACAGCCCGGAAGAAGAACACGCCTCGCAGCAAACCAGCTGCGACAGCCAGGGTAACATGGTCCTCACTGGGCCATCGGTGGCCACCT
CGGCATACGGTCCAATTGTCTTCAACCTCGACCTTCATGACGGCACTCGCGGGCAAGCCGACGAGGAGGAGGATGAAAAGAACACCGGGAGGATAGTGTG
CGACGCCATTGGCGGCAACTTCTCCAACTATAATAAGGCCATATCAGAGACTGTCCTCACACGCTGCGGCCCCGCGGAGGTGATCTACGCAGTTCTAAGC
AACGGCGTCCAAGGCCGGGTCGATGTGAAGCTTGCTGGCCTGCAGTCCCGAGACGAAGTGGTTCTCGTCGGCAGGATCGTTGCTCGCAGCAAGCTGTTCG
ATATCGGCTGTGTGCTCTTCTACAACGAGGCCAATGGAGTGCGCGTGCGACCTGGGGAGCTGGTCCCCTTGGCGAGGCATGCGCTTGCCGTGCCGCTGCA
CATGCCGCTCACGATTGAGCTTGACATTCGTCATGCTGGATCCGGAGATGAAATTGTTAGAGGCGAGCTTGAGTTCAAAACTGCCATCGACGGCCTCCAT
ACGGGACGTCTTGTTGGTGTCAATGATGCTGAATTCGAGGTGACAATCTTTTGGTCGGAGTACCCTTGGTAG
>HOVUSG4887500
ATGGGCTTAGCTTCGTACGTTGAGCTAGCGCAGTCATCCAAGTCACACGAGATGAAGATCACGGTGCAGTCATCCAAGTCCATCAAGGCTGACTATGGCG
GCCACCGCCCGGTGGCTCCTCCGTTCACGGCGAACGCCGTCCCGCTCTCCGTGTTCGACAAGGCCAACTTGGACACGCATGTCTCCGTCATCTACGCCTT
CCACCCGCCGGCCCCGCCCAACGACGTCCTCGAAGCCGGGCTCGCCAGGGCCCTCGTCGAGTACCGCGAGTTCGCCGGGCGACTCGCCCGCGACGCCGAC
GGCAGCCGCTCCGCCATCCTCCTCAACGACGCCGGCGCGCGGTTCGTCGAGGCGACGGCCGGCGTGTCGCTCAGCAGCGTGATGCCGCTGCAGCCCACTC
CCGCGGTGCTGAGCCTGCACCCGAGCGGCGGCGACGAGCTGATGCTGGTCCAGGCCACGCGGTTCGCGTGCGGGTCCCTCGTCGTCGGCATCACCGTGAA
CCACAAAGTCACCGACGGCCGCGGCTTCTGCAACTTCATCCTCGCGTGGGGCCAGGCCACGCGCGGCGCCGCCGTCGACCCCGTCCCCGTGCACGACCGG
CCGGCCTGCTTCCCGCCGCGCAGCCCGCCTATGATCGAGCACGAGCACCGCGGCGTCGAGTTCAAGCCACACGACGCCCGCAAGGACCACGAAGCCGGCG
GCGGATGCAACGGCGAGGTGGTGGTGGTAGAGAGGGTGCATTTCAGCGCGGAGCGCATCGCAGGGCTGAAGGCGCAGGCGTCGGCCGGGGCGCGGTACAG
CACGGTGCAGTGCGTGCTGGCGCACCTGTGGCCGTGCGTGACGCGGGCGCGCGGGCTGGACGGGCGCGACGCCACCGCCCTTCTCATCGCAGTGGACGGG
CGAAGGCGGATGAGCCCGCCGGTGCCGGACTGGTACGCCGGCAACGTGGTGCTCTGGGCGCGGCCGACGGCCACCGCGGGGGAGCTCGTGGGCATGCCGC
TGCGCCGCACGGCGGAGCTCATCGGCCGGGCGGTTGCGCGGGTTGACGACGCCTACTACAGGTCCTTCATCGACTTCGCCTGCTCCGGAGCCGTGGAGGC
AGAGCGGCTGGTGCCGACGGCCGACGCGGCGGACATGGTGCTGAGCCCGAACGTCGAGGTGAACAGCTGGGTGCGACTCCCGCATTACGACCTGGACCTG
GGCGGCGGCCGGCCCTTCCTCTTCATGCCCAGCTACGTGCCGGTGGAAGGCGTGGTCTTCCTCGTGCCGTCTTTCGTCGGCGGCGGCAGCGTGGACGCCT
ACGTTTCGCTCTTCCGCCGCGACAGGGATGCCTTCAGGAACTGCTGCACGTCCGGCCTCTCAAAACTCTGA

## Sheet: Table S3
Supplementary Table 3. Quality statistics of Reads after filtering
Sample	Total Raw Reads (Million)	Total clean Reads (Million)	Total Clean Bases (Gb)	Clean Reads Q20(%)	Clean Reads Q30(%)	Clean Reads Ratio(%)
G72_0hpi_1	49.08	43.11	6.47	96.12	87.64	87.83
G72_0hpi_2	50.83	44.66	6.7	95.65	86.56	87.86
G72_0hpi_3	50.83	44.11	6.62	96.03	87.48	86.77
G72_6hpi_1	50.83	44.31	6.65	95.75	86.71	87.16
G72_6hpi_2	49.08	43.37	6.5	95.87	86.96	88.36
G72_6hpi_3	49.08	43.16	6.47	95.93	87.05	87.93
G72_36hpi_1	48.36	43.23	6.48	95.9	86.93	89.39
G72_36hpi_2	49.08	43.24	6.49	95.94	87.11	88.09
G72_36hpi_3	48.58	42.59	6.39	95.96	87.12	87.68
G72_72hpi_1	47.51	41.49	6.22	95.98	87.22	87.33
G72_72hpi_2	49.08	43.2	6.48	96.2	87.79	88.03
G72_72hpi_3	49.08	43.13	6.47	96.09	87.42	87.87
G72_168hpi_1	49.08	43.26	6.49	96.34	88.12	88.15
G72168hpi_2	49.08	43.88	6.58	96.03	87.25	89.41
G72168hpi_3	49.08	43.87	6.58	95.77	86.53	89.4
K69_0hpi_1	50.83	43.79	6.57	95.71	86.63	86.16
K69_0hpi_2	50.83	43.46	6.52	95.72	86.68	85.49
K69_0hpi_3	48.48	43.04	6.46	95.83	86.74	88.77
K69_6hpi_1	52.59	45.41	6.81	96.12	87.55	86.35
K69_6hpi_2	49.08	43.75	6.56	96.28	88.03	89.14
K69_6hpi_3	49.08	42.67	6.4	95.95	87.16	86.95
K69_36hpi_1	48.84	43.66	6.55	96.08	87.49	89.41
K69_36hpi_2	49.84	43.73	6.56	96.13	87.6	87.74
K69_36hpi_3	48.81	43.12	6.47	96.05	87.38	88.35
K69_72hpi_1	49.08	42.74	6.41	96.05	87.37	87.09
K69_72hpi_2	50.83	44.15	6.62	95.79	86.84	86.85
K69_72hpi_3	49.08	42.76	6.41	96.13	87.53	87.12
K69_168hpi_1	49.08	42.83	6.42	96.02	87.3	87.27
K69_168hpi_2	49.08	43.45	6.52	96.33	87.96	88.53
K69_168hpi_3	49.08	43.83	6.57	96.25	87.91	89.3

## Sheet: Table S4
Supplementary Table 4. Differentially Expressed Genes K69 vs G72
0hpi						6hpi						36hpi						72hpi						168hpi
Gene ID	Description	log2FC	KEGG_annot	regulated		Gene ID	Description	log2FC	KEGG_annot	regulated		Gene ID	Description	log2FC	KEGG_annot	regulated		Gene ID	Description	log2FC	KEGG_annot	regulated		Gene ID	Description	log2FC	KEGG_annot	regulated
HOVUSG1534600	nuclear pore complex protein Nup133	-10.5934	K14300	down		HOVUSG1986200	XP_-2-1553--.1|3.1e-158|Fanconi anemia group I protein [Aegilops tauschii subsp. tauschii]	-12.9416	K10895	down		HOVUSG5200300	EMS58575.1|9.6e-51|putative LRR receptor-like serine/threonine-protein kinase MRH1 [Triticum urartu]	-1	K04733	down		HOVUSG0003800	XP_-2-154172.1|3.6e-92|casein kinase 1-like protein 2 isoform X2 [Aegilops tauschii subsp. tauschii]	-1	K02218	down		HOVUSG3852300	XP_-2-165789.1|1.9e-25|uncharacterized protein LOC1-97513-9 [Aegilops tauschii subsp. tauschii]	-1	--	down
HOVUSG5842100	eukaryotic translation initiation factor 2C	-10.2174	K11593	down		HOVUSG2814700	EMT3-852.1|3.2e-14|hypothetical protein F775_2396- [Aegilops tauschii]	-12.0399	--	down		HOVUSG3406000	XP_--579368-.1|4.1e--9|hypothetical protein EMIHUDRAFT_97481 [Emiliania huxleyi CCMP1516]	-1	K02184	down		HOVUSG3411400	BAJ9997-.1|4.5e-65|predicted protein [Hordeum vulgare subsp. vulgare]	-1	--	down		HOVUSG5173900	BAJ99457.1|3.4e-139|predicted protein [Hordeum vulgare subsp. vulgare]	-1	K12900	down
HOVUSG5983500	-	-8.95347	-	down		HOVUSG5882100	KQK112-2.1|8.2e-17|hypothetical protein BRADI_2g58742 [Brachypodium distachyon]	-11.8063	K15463	down		HOVUSG1949900	CDM84117.1|6.-e-86|unnamed protein product [Triticum aestivum]	-1	--	down		HOVUSG0700500	XP_-2-161489.1|9.1e-14|uncharacterized protein LOC1-9746797 [Aegilops tauschii subsp. tauschii]	-1	--	down		HOVUSG2825600	CDM86513.1|5.4e-35|unnamed protein product [Triticum aestivum]	-1	--	down
HOVUSG1040400	nuclear pore complex protein Nup107	-8.85976	K14301	down		HOVUSG4729200	BAJ84963.1|7.9e-11|predicted protein [Hordeum vulgare subsp. vulgare]	-11.7964	K10799	down		HOVUSG2667000	XP_-2-171744.1|1.6e-1-7|uncharacterized protein LOC1-975733- [Aegilops tauschii subsp. tauschii]	-1	K22804	down		HOVUSG2635100	BAK-1632.1|1.2e-19|predicted protein [Hordeum vulgare subsp. vulgare]	-1	--	down		HOVUSG3753400	EMS59628.1|-.-e+--|DNA-directed RNA polymerase D subunit 2a [Triticum urartu]	-1	K16252	down
HOVUSG4921700	meiotic recombination protein SPO11	-8.65821	K10878	down		HOVUSG0079200	BAK-2677.1|1.3e-34|predicted protein, partial [Hordeum vulgare subsp. vulgare]	-11.7717	K11593	down		HOVUSG2511700	BAJ94292.1|4.3e-221|predicted protein [Hordeum vulgare subsp. vulgare]	-1	K16815	down		HOVUSG3099100	BAK-5579.1|5.9e-22-|predicted protein [Hordeum vulgare subsp. vulgare]	-1	--	down		HOVUSG5489100	XP_-2-171216.1|8.9e-231|aspartyl protease AED3-like [Aegilops tauschii subsp. tauschii]	-1	K01381	down
HOVUSG0483000	interleukin-1 receptor-associated kinase 4 [EC:2.7.11.1]	-8.63118	K04733	down		HOVUSG3586800	BAK-2595.1|2.1e-31|predicted protein [Hordeum vulgare subsp. vulgare]	-11.3282	K08794	down		HOVUSG5853900	XP_-2-199618.1|3.5e-72|serine/arginine repetitive matrix protein 2-like [Aegilops tauschii subsp. tauschii]	-1	--	down		HOVUSG1637200	EMT-4-4-.1|1.7e-57|hypothetical protein F775_-1-74 [Aegilops tauschii]	-1	K13343	down		HOVUSG2893500	XP_-2-189892.1|-.-e+--|protein NETWORKED 2C-like [Aegilops tauschii subsp. tauschii]	-1	K20478	down
HOVUSG1428700	-	-8.59455	-	down		HOVUSG2818000	BAJ937-3.1|2.-e-217|predicted protein [Hordeum vulgare subsp. vulgare]	-11.1421	K04733	down		HOVUSG4711900	XP_-2-18496-.1|1.9e-34|uncharacterized protein LOC1-977-643 [Aegilops tauschii subsp. tauschii]	-1	K09250	down		HOVUSG5348100	KQJ82424.1|3.4e-62|hypothetical protein BRADI_5g-8877 [Brachypodium distachyon]	-1	--	down		HOVUSG0241000	CDM82575.1|2.-e-47|unnamed protein product [Triticum aestivum]	-1	K00924	down
HOVUSG0289500	disease resistance protein RPM1	-8.57522	K13457	down		HOVUSG5808000	BAJ93367.1|-.-e+--|predicted protein [Hordeum vulgare subsp. vulgare]	-10.9142	K00574	down		HOVUSG4081500	XP_-2-173559.1|4.4e-77|uncharacterized protein LOC1-9759137 [Aegilops tauschii subsp. tauschii]	-1	K14325	down		HOVUSG1212600	BAK-2669.1|3.7e-135|predicted protein [Hordeum vulgare subsp. vulgare]	-1	--	down		HOVUSG6364600	EMS5849-.1|1.2e-53|CDPK-related protein kinase [Triticum urartu]	-1	K14325	down
HOVUSG4258200	formin 2	-8.53916	K02184	down		HOVUSG3587000	XP_--3581597.1|5.8e-159|PREDICTED: oligopeptide transporter 4-like [Brachypodium distachyon]	-10.4798	K14306	down		HOVUSG0528200	XP_-2-199618.1|7.9e-1-6|serine/arginine repetitive matrix protein 2-like [Aegilops tauschii subsp. tauschii]	-1	--	down		HOVUSG2334700	XP_-2-17378-.1|-.-e+--|poly [ADP-ribose] polymerase 2-A [Aegilops tauschii subsp. tauschii]	-1	K10798	down		HOVUSG5982800	XP_-2-169475.1|4.2e-166|BTB/POZ and MATH domain-containing protein 1-like [Aegilops tauschii subsp. tauschii]	-1	K10523	down
HOVUSG4476500	interleukin-1 receptor-associated kinase 1 [EC:2.7.11.1]	-8.48195	K04730	down		HOVUSG0842400	XP_-2-17956-.1|3.3e-1-8|probable serine/threonine-protein kinase PBL9 [Aegilops tauschii subsp. tauschii]	-10.4759	K04733	down		HOVUSG5326700	XP_-2-146366.1|1.5e-185|F-box/LRR-repeat protein At3g5919--like isoform X2 [Aegilops tauschii subsp. tauschii]	-1	K06911	down		HOVUSG4051100	XP_-2-16594-.1|-.-e+--|myosin-binding protein 1-like [Aegilops tauschii subsp. tauschii]	-1	K11844	down		HOVUSG3650100	XP_-2-16-74-.1|4.-e-61|uncharacterized protein LOC1-9746-37 [Aegilops tauschii subsp. tauschii]	-1	--	down
HOVUSG5601800	translation initiation factor 3 subunit C	-8.39693	K03252	down		BGI_novel_G003438	-	-10.394	K10772	down		HOVUSG5392200	XP_-2-171744.1|9.1e-67|uncharacterized protein LOC1-975733- [Aegilops tauschii subsp. tauschii]	-1	K01188	down		HOVUSG0573800	BAJ96152.1|5.4e-26-|predicted protein [Hordeum vulgare subsp. vulgare]	-1	K04628	down		HOVUSG4170100	BAJ98-36.1|2.2e-37|predicted protein [Hordeum vulgare subsp. vulgare]	-1	--	down
HOVUSG0983000	-	-8.39599	-	down		HOVUSG6068900	AAL75755.1|3.7e-14|Putative mutator-like transposase [Oryza sativa Japonica Group]	-10.379	K13171	down		HOVUSG4146400	XP_-2-165126.1|6.8e-166|keratin, type II cytoskeletal 5-like [Aegilops tauschii subsp. tauschii]	-1	K02184	down		HOVUSG6016300	XP_-2-18-812.1|7.6e-159|cytochrome P45- 89A2-like isoform X1 [Aegilops tauschii subsp. tauschii]	-1	K14985	down		HOVUSG4685500	XP_-2-195621.1|2.2e-28|uncharacterized protein LOC1-9781435 [Aegilops tauschii subsp. tauschii]	-1	--	down
HOVUSG4943500	interleukin-1 receptor-associated kinase 4 [EC:2.7.11.1]	-8.32193	K04733	down		HOVUSG1986300	EEE61352.1|7.6e-12|hypothetical protein OsJ_15485 [Oryza sativa Japonica Group]	-10.1787	--	down		HOVUSG4437200	XP_-2-1544-7.1|9.1e-121|DIBOA-glucoside dioxygenase BX6-like [Aegilops tauschii subsp. tauschii]	-1	K13229	down		HOVUSG2333200	XP_-2-173765.1|-.-e+--|uncharacterized protein LOC1-9759353 [Aegilops tauschii subsp. tauschii]	-1	K05658	down		HOVUSG3823000	XP_-1-229631.1|1.5e-234|PREDICTED: putative polyol transporter 1 [Brachypodium distachyon]	-1	K08150	down
HOVUSG2612200	-	-8.30073	-	down		HOVUSG5983500	BAJ981-6.1|2.4e-2-|predicted protein [Hordeum vulgare subsp. vulgare]	-10.1565	--	down		HOVUSG0514100	BAK-1773.1|4.5e-259|predicted protein [Hordeum vulgare subsp. vulgare]	-1	K19747	down		HOVUSG4150300	XP_-2-17496-.1|1.8e-16|protein GLUTAMINE DUMPER 1-like [Aegilops tauschii subsp. tauschii]	-1	--	down		HOVUSG3908100	KXG33879.1|3.5e-174|hypothetical protein SORBI_3--3G3856-- [Sorghum bicolor]	-1	--	down
HOVUSG3689000	calcium/calmodulin-dependent protein kinase (CaM kinase) II [EC:2.7.11.17]	-8.13443	K04515	down		HOVUSG3480300	XP_-2-188-56.1|-.-e+--|putative disease resistance protein At1g5-18- [Aegilops tauschii subsp. tauschii]	-9.96723	K04733	down		HOVUSG0948100	BAK-5262.1|-.-e+--|predicted protein [Hordeum vulgare subsp. vulgare]	-1	K10406	down		HOVUSG3666500	XP_-2-149933.1|-.-e+--|uncharacterized protein LOC1-9735142 [Aegilops tauschii subsp. tauschii]	-1	K20241	down		HOVUSG3295300	XP_-2-164329.1|1.8e-28-|cytochrome P45- 7-9B1-like [Aegilops tauschii subsp. tauschii]	-1	K20660	down
HOVUSG0289400	disease resistance protein RPM1	-8.09276	K13457	down		HOVUSG0818100	-	-9.95468	--	down		HOVUSG5913000	XP_-2-182418.1|2.7e-167|glutathione S-transferase T2-like [Aegilops tauschii subsp. tauschii]	-1	K05747	down		HOVUSG5626300	EMT3--68.1|5.-e-63|GATA transcription factor 13 [Aegilops tauschii]	-1	--	down		HOVUSG3300300	BAK-526-.1|-.-e+--|predicted protein [Hordeum vulgare subsp. vulgare]	-1	K18443	down
HOVUSG3213200	CCR4-NOT transcription complex subunit 3	-8.07414	K12580	down		HOVUSG1725200	XP_-2-189611.1|1.9e-118|probable proteasome inhibitor [Aegilops tauschii subsp. tauschii]	-9.84078	K06700	down		HOVUSG6423100	XP_-2-158844.1|3.9e-79|uncharacterized protein LOC1-9744156 [Aegilops tauschii subsp. tauschii]	-1	K12598	down		HOVUSG1901200	BAJ94375.1|7.5e-178|predicted protein [Hordeum vulgare subsp. vulgare]	-1	K00521	down		HOVUSG5580500	XP_--666-527.1|4.4e-47|PREDICTED: uncharacterized protein LOC1-27-8178 [Oryza brachyantha]	-1	K17987	down
BGI_novel_G006788	-	-8.07394	-	down		HOVUSG5482600	XP_--3574865.1|2.5e-3-|PREDICTED: polyubiquitin [Brachypodium distachyon]	-9.79252	K08770	down		HOVUSG3114200	XP_-2-171427.1|-.-e+--|ribonuclease TUDOR 1-like [Aegilops tauschii subsp. tauschii]	-1	K15979	down		HOVUSG1351400	EMT-1861.1|7.7e-178|NAC domain-containing protein 8 [Aegilops tauschii]	-1	--	down		HOVUSG6524100	XP_--3558753.1|-.-e+--|PREDICTED: exocyst complex component SEC15A [Brachypodium distachyon]	-1	K19985	down
HOVUSG3587000	nuclear pore complex protein Nup62	-8.0607	K14306	down		HOVUSG0059000	-	-9.75127	--	down		HOVUSG1135500	EMT28811.1|1.9e-26|hypothetical protein F775_-7959 [Aegilops tauschii]	-1	--	down		HOVUSG0806600	XP_-2-156956.1|9.2e-2-6|uncharacterized protein LOC1-9742276 [Aegilops tauschii subsp. tauschii]	-1	K11547	down		HOVUSG3291500	EMS58537.1|3.4e-3-1|Putative disease resistance RPP13-like protein 1 [Triticum urartu]	-1	K15078	down
HOVUSG2757100	peroxin-14	-7.96694	K13343	down		HOVUSG5278500	EMS56363.1|1.3e-131|Flavin-containing monooxygenase FMO GS-OX-like 5 [Triticum urartu]	-9.64468	K22324	down		HOVUSG0848300	XP_-2-179947.1|9.6e-12|vegetative cell wall protein gp1-like [Aegilops tauschii subsp. tauschii]	-1	K20547	down		HOVUSG0666500	OEL13594.1|7.8e-49|Endoglucanase 16 [Dichanthelium oligosanthes]	-1	K01179	down		HOVUSG1351900	BAJ88977.1|3.7e-216|predicted protein [Hordeum vulgare subsp. vulgare]	-1	--	down
HOVUSG0803300	-	-7.96434	-	down		BGI_novel_G006266	-	-9.58761	--	down		HOVUSG1192400	XP_-2-195621.1|1.1e-27|uncharacterized protein LOC1-9781435 [Aegilops tauschii subsp. tauschii]	-1	--	down		HOVUSG1124600	XP_-2-15-814.1|-.-e+--|uncharacterized protein LOC1-9736-12 isoform X1 [Aegilops tauschii subsp. tauschii]	-1	K02184	down		HOVUSG6004300	XP_-2-179729.1|2.3e-14|uncharacterized protein LOC1-9765346 [Aegilops tauschii subsp. tauschii]	-1	K13210	down
HOVUSG5110300	structural maintenance of chromosomes protein 6	-7.96386	K22804	down		HOVUSG5747700	XP_-2-19-229.1|-.-e+--|wall-associated receptor kinase 1-like [Aegilops tauschii subsp. tauschii]	-9.4379	K04733	down		HOVUSG4321500	BAJ94268.1|3.9e-1-3|predicted protein [Hordeum vulgare subsp. vulgare]	-1	K03006	down		HOVUSG1878500	EMT17952.1|9.5e-61|hypothetical protein F775_-3549 [Aegilops tauschii]	-1	K14325	down		HOVUSG0127100	EMS6813-.1|2.6e-66|hypothetical protein TRIUR3_-5369 [Triticum urartu]	-1	--	down
HOVUSG2661600	solute carrier family 32 (vesicular inhibitory amino acid transporter)	-7.92862	K15015	down		HOVUSG3480000	XP_-2-188-51.1|-.-e+--|disease resistance protein RPP13-like isoform X1 [Aegilops tauschii subsp. tauschii]	-9.42522	K13457	down		HOVUSG3096900	PAN18598.1|3.9e-18|hypothetical protein PAHAL_C-231- [Panicum hallii]	-1	K21952	down		HOVUSG3695700	BAK-7742.1|-.-e+--|predicted protein [Hordeum vulgare subsp. vulgare]	-1	K02184	down		BGI_novel_G004412	-	-1	K21952	down
BGI_novel_G003438	AP endonuclease 2 [EC:4.2.99.18]	-7.84683	K10772	down		HOVUSG3805000	XP_-2-164-21.1|2.1e-54|F-box protein At5g4961--like [Aegilops tauschii subsp. tauschii]	-9.39885	--	down		HOVUSG6387000	BAK-5314.1|3.4e-81|predicted protein [Hordeum vulgare subsp. vulgare]	-1	K14488	down		HOVUSG2095800	ACJ15441.1|2.5e-257|ALMT1 [Hordeum vulgare subsp. vulgare]	-1	K03695	down		HOVUSG6245700	XP_-2-165957.1|-.-e+--|heat shock cognate 7- kDa protein [Aegilops tauschii subsp. tauschii]	-1	K03283	down
HOVUSG2889900	ATP-dependent RNA helicase DDX18/HAS1 [EC:3.6.4.13]	-7.82814	K13179	down		HOVUSG5878000	CDM8-699.1|-.-e+--|unnamed protein product [Triticum aestivum]	-9.39303	K04733	down		HOVUSG5326500	OSX69577.1|7.4e--9|hypothetical protein BU14_138-s---1 [Porphyra umbilicalis]	-1	K19719	down		HOVUSG3189500	XP_-2-186-23.1|6.3e-54|oxysterol-binding protein-related protein 2A-like isoform X1 [Aegilops tauschii subsp. tauschii]	-1	K20456	down		HOVUSG5496500	KQJ96-43.1|8.7e-55|hypothetical protein BRADI_3g2-6-3, partial [Brachypodium distachyon]	-1	K14509	down
HOVUSG2019900	calmodulin	-7.80542	K02183	down		HOVUSG0754900	XP_-1561573-.1|1.2e-45|PREDICTED: hyphally regulated cell wall protein 3 isoform X6 [Oryza sativa Japonica Group]	-9.33475	--	down		HOVUSG0343700	BAJ86323.1|2.2e-218|predicted protein [Hordeum vulgare subsp. vulgare]	-1	K00521	down		HOVUSG2090400	XP_-2-156772.1|7.6e-263|uncharacterized protein LOC1-97421-8 [Aegilops tauschii subsp. tauschii]	-1	K22020	down		HOVUSG2069200	XP_-2-17-5-2.1|2.9e-275|protein argonaute 4B-like [Aegilops tauschii subsp. tauschii]	-1	K11593	down
HOVUSG3146700	calcium-dependent protein kinase [EC:2.7.11.1]	-7.77972	K13412	down		HOVUSG5291100	BAK-6455.1|3.9e-71|predicted protein [Hordeum vulgare subsp. vulgare]	-9.25896	K04733	down		BGI_novel_G001213	-	-1	--	down		HOVUSG1006300	EMT--859.1|3.6e-11|hypothetical protein F775_-2279 [Aegilops tauschii]	-1	--	down		HOVUSG6497500	XP_-1-227166.2|5.3e-186|PREDICTED: putative serine/threonine-protein kinase [Brachypodium distachyon]	-1	K04733	down
HOVUSG1154300	E3 ubiquitin-protein ligase RNFT1 [EC:2.3.2.27]	-7.77864	K22379	down		HOVUSG0307400	BAF-3683.1|9.2e-82|Os-1g-1-53-- [Oryza sativa Japonica Group]	-9.24745	K19984	down		HOVUSG0159000	BAJ99264.1|1.3e-174|predicted protein [Hordeum vulgare subsp. vulgare]	-1	K12741	down		HOVUSG4431000	BAJ88736.1|1.3e-53|predicted protein [Hordeum vulgare subsp. vulgare]	-1	K00020	down		HOVUSG0356400	XP_-2-17314-.1|6.8e-2--|uncharacterized protein LOC1-975868- [Aegilops tauschii subsp. tauschii]	-1	K13172	down
HOVUSG3931100	interleukin-1 receptor-associated kinase 4 [EC:2.7.11.1]	-7.77838	K04733	down		BGI_novel_G003673	-	-9.17326	--	down		BGI_novel_G004026	-	-1	K01051	down		HOVUSG1406400	CDM824-4.1|1.9e-97|unnamed protein product [Triticum aestivum]	-1	--	down		HOVUSG3393200	XP_-2-195-47.1|1.4e-2-3|ferredoxin--NADP reductase, embryo isozyme, chloroplastic [Aegilops tauschii subsp. tauschii]	-1.00116	K02641	down
HOVUSG0170900	interleukin-1 receptor-associated kinase 4 [EC:2.7.11.1]	-7.75071	K04733	down		HOVUSG3808200	BAJ93659.1|4.1e-38|predicted protein [Hordeum vulgare subsp. vulgare]	-9.13528	K07019	down		HOVUSG1406400	CDM824-4.1|1.9e-97|unnamed protein product [Triticum aestivum]	-1	--	down		HOVUSG5473600	XP_--6663773.1|-.-e+--|PREDICTED: cell division control protein 45 homolog [Oryza brachyantha]	-1	K06628	down		HOVUSG0817600	ACS13757.1|2.7e-169|xyloglucan xyloglucosyl transferase [Hordeum vulgare]	-1.00181	K08235	down
HOVUSG0594900	interleukin-1 receptor-associated kinase 4 [EC:2.7.11.1]	-7.61961	K04733	down		HOVUSG0809200	XP_-2-2--159.1|9.2e-1--|glutathione S-transferase T3-like [Aegilops tauschii subsp. tauschii]	-9.02514	K20368	down		HOVUSG5473600	XP_--6663773.1|-.-e+--|PREDICTED: cell division control protein 45 homolog [Oryza brachyantha]	-1	K06628	down		HOVUSG1767300	BAJ98337.1|7.-e-185|predicted protein [Hordeum vulgare subsp. vulgare]	-1	K00224	down		HOVUSG5760600	XP_-2-184152.1|-.-e+--|uncharacterized protein LOC1-9769856 [Aegilops tauschii subsp. tauschii]	-1.00268	K01180	down
HOVUSG0307400	exocyst complex component 5	-7.59619	K19984	down		HOVUSG3689000	BAK-4631.1|5.8e-27-|predicted protein [Hordeum vulgare subsp. vulgare]	-9.00773	K04515	down		HOVUSG1013600	CDM81352.1|8.6e-118|unnamed protein product [Triticum aestivum]	-1	--	down		HOVUSG0417800	XP_-2-175583.1|2.7e-146|putative FBD-associated F-box protein At5g5644- [Aegilops tauschii subsp. tauschii]	-1	K01180	down		HOVUSG5102500	BAK-6757.1|8.2e-253|predicted protein [Hordeum vulgare subsp. vulgare]	-1.00289	K09645	down
HOVUSG3514400	two-component response regulator ARR-A family	-7.53138	K14492	down		HOVUSG1389200	XP_-2-179916.1|1.2e-21|U-box domain-containing protein 21-like [Aegilops tauschii subsp. tauschii]	-8.96434	K01180	down		BGI_novel_G003108	-	-1	--	down		HOVUSG1958300	XP_--6651125.1|2.4e-48|PREDICTED: pumilio homolog 2-like [Oryza brachyantha]	-1	K17943	down		HOVUSG4175600	CDM86939.1|3.5e-9-|unnamed protein product [Triticum aestivum]	-1.00309	--	down
HOVUSG3108700	CASK-interacting protein	-7.49985	K21952	down		HOVUSG3874300	BAJ94-36.1|2.6e-27|predicted protein [Hordeum vulgare subsp. vulgare]	-8.94225	K17263	down		BGI_novel_G001420	-	-1	--	down		HOVUSG0401300	BAK-4379.1|1.2e-5-|predicted protein [Hordeum vulgare subsp. vulgare]	-1	--	down		HOVUSG5890500	XP_--357-118.1|1.9e-278|PREDICTED: calcium-dependent protein kinase 26-like [Brachypodium distachyon]	-1.00319	K13412	down
HOVUSG4474100	structure-specific endonuclease subunit SLX1 [EC:3.6.1.-]	-7.45738	K15078	down		HOVUSG1040400	XP_-2-196969.1|4.7e-61|nuclear pore complex protein NUP1-7 [Aegilops tauschii subsp. tauschii]	-8.90603	K14301	down		BGI_novel_G003149	-	-1	--	down		HOVUSG5493400	XP_-2-19-942.1|2.8e-2-4|putative cyclin-dependent kinase F-2 [Aegilops tauschii subsp. tauschii]	-1	K08818	down		HOVUSG2044000	BAJ8921-.1|-.-e+--|predicted protein [Hordeum vulgare subsp. vulgare]	-1.00327	K21952	down
HOVUSG3781400	casein kinase 1 [EC:2.7.11.1]	-7.41785	K02218	down		HOVUSG0825500	BAK-5639.1|8.3e-113|predicted protein [Hordeum vulgare subsp. vulgare]	-8.88661	K01510	down		HOVUSG1874800	BAK-4299.1|-.-e+--|predicted protein [Hordeum vulgare subsp. vulgare]	-1	--	down		HOVUSG2741200	XP_--9-359-1.1|8.1e--7|hypothetical protein AURANDRAFT_71291, partial [Aureococcus anophagefferens]	-1	--	down		HOVUSG3544800	EMS61426.1|1.8e-98|Ubiquitin-conjugating enzyme E2 11 [Triticum urartu]	-1.00373	K06689	down
HOVUSG1249300	-	-7.36632	-	down		HOVUSG1991900	-	-8.86573	--	down		BGI_novel_G001024	-	-1	--	down		HOVUSG0937300	XP_-2-18-462.1|1.5e-184|separase isoform X2 [Aegilops tauschii subsp. tauschii]	-1	K02365	down		HOVUSG2140900	BAJ89129.1|3.5e-295|predicted protein, partial [Hordeum vulgare subsp. vulgare]	-1.00406	K03545	down
HOVUSG0818100	-	-7.35168	-	down		HOVUSG0983000	BAK-6882.1|1.-e-1-|predicted protein [Hordeum vulgare subsp. vulgare]	-8.82464	--	down		HOVUSG4539400	BAK-5156.1|1.8e-31-|predicted protein [Hordeum vulgare subsp. vulgare]	-1	K13172	down		HOVUSG4909100	BAK-4397.1|4.8e-3-5|predicted protein [Hordeum vulgare subsp. vulgare]	-1	K01179	down		HOVUSG5264200	Q9AYT7.1|1.6e-2-1|RecName: Full=Methylthioribose-1-phosphate isomerase; Short=M1Pi; Short=MTR-1-P isomerase; AltName: Full=Protein IRON DEFICIENCY INDUCIBLE 2; Short=HvIDI2; AltName: Full=S-methyl-5-thioribose-1-phosphate isomerase; AltName: Full=Translation initiation factor eIF-2B subunit alpha/beta/delta-like protein	-1.00417	K08963	down
HOVUSG3394500	arsenite/tail-anchored protein-transporting ATPase [EC:3.6.3.16 3.6.3.-]	-7.34949	K01551	down		HOVUSG0106600	BAK--6-9.1|3.7e-71|predicted protein, partial [Hordeum vulgare subsp. vulgare]	-8.7999	K14486	down		HOVUSG6296900	AQK6999-.1|2.7e-77|BTB/POZ domain-containing protein POB1 [Zea mays]	-1	--	down		HOVUSG4128600	XP_-2-169216.1|1.-e-48|F-box protein At2g2616--like [Aegilops tauschii subsp. tauschii]	-1	--	down		HOVUSG1078900	CAN62736.1|3.-e-211|hypothetical protein VITISV_-2775- [Vitis vinifera]	-1.00428	K02184	down
HOVUSG5352300	DNA-directed RNA polymerase III subunit RPC2 [EC:2.7.7.6]	-7.34873	K03021	down		HOVUSG1624000	BAK-7832.1|2.-e-26-|predicted protein [Hordeum vulgare subsp. vulgare]	-8.54226	K13065	down		BGI_novel_G000127	-	-1	K11292	down		HOVUSG5240500	BAK-7167.1|9.5e-196|predicted protein [Hordeum vulgare subsp. vulgare]	-1	K00016	down		HOVUSG2535000	BAK-6725.1|1.7e-255|predicted protein [Hordeum vulgare subsp. vulgare]	-1.00495	K13065	down
HOVUSG4670700	structural maintenance of chromosomes protein 5	-7.33539	K22803	down		HOVUSG4182500	BAJ99326.1|7.7e-3-|predicted protein [Hordeum vulgare subsp. vulgare]	-8.54117	K15030	down		HOVUSG0749200	BAJ87992.1|9.8e-1-2|predicted protein [Hordeum vulgare subsp. vulgare]	-1	K13171	down		HOVUSG1902200	BAJ93714.1|5.2e-185|predicted protein [Hordeum vulgare subsp. vulgare]	-1	K22684	down		HOVUSG1375300	BAJ98213.1|1.2e-156|predicted protein [Hordeum vulgare subsp. vulgare]	-1.00563	K12663	down
BGI_novel_G001292	3-ketoacyl-CoA synthase [EC:2.3.1.199]	-7.32054	K15397	down		BGI_novel_G000648	-	-8.53657	--	down		HOVUSG5329000	EMS58249.1|1.6e-91|hypothetical protein TRIUR3_-6711 [Triticum urartu]	-1	--	down		HOVUSG1938100	EMS52212.1|-.-e+--|Wall-associated receptor kinase 5 [Triticum urartu]	-1	K04733	down		HOVUSG1882200	CBI69999.1|5.2e-87|putative salt-stress root protein [Lolium perenne]	-1.00582	K13171	down
HOVUSG6495300	-	-7.20457	-	down		BGI_novel_G006829	-	-8.48382	K13171	down		HOVUSG4275200	XP_-1-234377.1|-.-e+--|PREDICTED: probable LRR receptor-like serine/threonine-protein kinase At3g4757- [Brachypodium distachyon]	-1	K13428	down		HOVUSG3959100	XP_-15628713.1|-.-e+--|PREDICTED: formin-like protein 8 [Oryza sativa Japonica Group]	-1	K02184	down		HOVUSG3251400	XP_-2-146258.1|4.5e-229|amino acid transporter ANTL1-like [Aegilops tauschii subsp. tauschii]	-1.00598	K14209	down
HOVUSG1222900	-	-7.18239	-	down		HOVUSG2437900	BAJ972-5.1|2.1e-19|predicted protein [Hordeum vulgare subsp. vulgare]	-8.46724	K21797	down		HOVUSG5339000	XP_-2-165241.1|3.6e-2-8|F-box/LRR-repeat protein At4g141-3-like [Aegilops tauschii subsp. tauschii]	-1	K17987	down		HOVUSG4169100	XP_-2-193356.1|2.-e-282|uncharacterized protein LOC1-9779154 [Aegilops tauschii subsp. tauschii]	-1	K11985	down		HOVUSG3226700	BAE71187.1|-.-e+--|iron-phytosiderophore transporter [Hordeum vulgare subsp. vulgare]	-1.00604	K15363	down
HOVUSG2113700	EIX receptor 1/2	-7.1819	K13466	down		HOVUSG5842100	BAK-1282.1|4.4e-27|predicted protein [Hordeum vulgare subsp. vulgare]	-8.44421	K11593	down		HOVUSG2411500	EMS51274.1|6.1e-188|hypothetical protein TRIUR3_-6873 [Triticum urartu]	-1	K03006	down		HOVUSG4461400	EMS623-9.1|1.6e-1-4|LRR receptor-like serine/threonine-protein kinase EFR [Triticum urartu]	-1	--	down		HOVUSG3877300	BAJ994-4.1|5.7e-89|predicted protein [Hordeum vulgare subsp. vulgare]	-1.00611	K04733	down
HOVUSG1778200	-	-7.17073	-	down		HOVUSG2757100	-	-8.40386	K13343	down		HOVUSG4850400	BAK-4155.1|5.2e-13-|predicted protein, partial [Hordeum vulgare subsp. vulgare]	-1	K19747	down		HOVUSG4884400	BAJ97577.1|1.2e-95|predicted protein [Hordeum vulgare subsp. vulgare]	-1	K14484	down		HOVUSG5861500	BAJ93471.1|1.2e-263|predicted protein [Hordeum vulgare subsp. vulgare]	-1.00679	K15078	down
HOVUSG3583600	interleukin-1 receptor-associated kinase 4 [EC:2.7.11.1]	-7.16189	K04733	down		HOVUSG3065400	P32938.1|2.1e-79|RecName: Full=Pathogenesis-related protein 1C; Flags: Precursor	-8.38464	K04733	down		HOVUSG0807300	BAJ86483.1|2.3e-94|predicted protein [Hordeum vulgare subsp. vulgare]	-1	--	down		HOVUSG2627600	BAJ93823.1|1.5e-19-|predicted protein [Hordeum vulgare subsp. vulgare]	-1	K00430	down		HOVUSG6286000	XP_-2-189--3.1|-.-e+--|ubiquitin carboxyl-terminal hydrolase 21-like [Aegilops tauschii subsp. tauschii]	-1.00699	K11855	down
HOVUSG4643400	aarF domain-containing kinase	-7.14393	K08869	down		HOVUSG1428700	-	-8.34671	--	down		BGI_novel_G000877	-	-1	K03126	down		HOVUSG0259600	XP_-2-16954-.1|-.-e+--|ABC transporter B family member 4-like [Aegilops tauschii subsp. tauschii]	-1	K05658	down		HOVUSG3026800	BAK-1783.1|1.2e-217|predicted protein [Hordeum vulgare subsp. vulgare]	-1.00724	K05278	down
HOVUSG2806200	next to BRCA1 gene 1 protein	-7.09576	K17987	down		HOVUSG3334100	XP_-2-171139.1|-.-e+--|disease resistance protein RPM1-like [Aegilops tauschii subsp. tauschii]	-8.33241	K13457	down		HOVUSG3924300	XP_--294577-.1|3.3e--8|pathogenesis-related protein 1-like protein [Volvox carteri f. nagariensis]	-1	K21952	down		HOVUSG0768500	BAJ99266.1|-.-e+--|predicted protein [Hordeum vulgare subsp. vulgare]	-1	K00423	down		HOVUSG1693400	XP_-2-174216.1|-.-e+--|CTP synthase-like [Aegilops tauschii subsp. tauschii]	-1.00751	K01937	down
HOVUSG4428900	stress-induced-phosphoprotein 1	-7.04053	K09553	down		HOVUSG3150900	BAK-5938.1|-.-e+--|predicted protein [Hordeum vulgare subsp. vulgare]	-8.30378	K11593	down		HOVUSG1169100	EAY9-731.1|1.5e-45|hypothetical protein OsI_12328 [Oryza sativa Indica Group]	-1	--	down		HOVUSG3386900	-	-1	--	down		HOVUSG0562800	XP_-1-229962.1|-.-e+--|PREDICTED: myosin-12 [Brachypodium distachyon]	-1.00822	K10357	down
HOVUSG4026400	linoleate 9S-lipoxygenase [EC:1.13.11.58]	-7.02052	K15718	down		HOVUSG2661600	EMS65836.1|1.2e-236|hypothetical protein TRIUR3_16273 [Triticum urartu]	-8.3012	K15015	down		HOVUSG2560900	AAP31-51.1|-.-e+--|D-Hordein [Hordeum vulgare]	-1	K01184	down		HOVUSG5605300	BAK-5894.1|3.5e-1-1|predicted protein, partial [Hordeum vulgare subsp. vulgare]	-1	K06180	down		HOVUSG3900400	XP_-2-188623.1|8.9e-57|R3H domain-containing protein 2-like [Aegilops tauschii subsp. tauschii]	-1.00852	K02865	down
HOVUSG5866600	-	-7.00899	-	down		BGI_novel_G004727	-	-8.27316	K00052	down		HOVUSG2970900	XP_-2-191776.1|9.4e-14|uncharacterized protein LOC1-977757-, partial [Aegilops tauschii subsp. tauschii]	-1	--	down		HOVUSG4112900	XP_-2-148198.1|1.4e-21-|embryonic protein DC-8-like [Aegilops tauschii subsp. tauschii]	-1	K10955	down		HOVUSG1241500	XP_-2-17245-.1|2.1e-259|ent-isokaurene C2-hydroxylase-like [Aegilops tauschii subsp. tauschii]	-1.00889	K00512	down
BGI_novel_G000324	interleukin-1 receptor-associated kinase 4 [EC:2.7.11.1]	-6.9542	K04733	down		BGI_novel_G004407	-	-8.21397	--	down		HOVUSG5189100	XP_-2-155436.1|8.6e-2-7|tryptophan aminotransferase-related protein 1-like [Aegilops tauschii subsp. tauschii]	-1	K16903	down		HOVUSG3328300	XP_-14755415.1|1.5e-11-|PREDICTED: probable mixed-linked glucan synthase 9 isoform X2 [Brachypodium distachyon]	-1	K20923	down		HOVUSG5597000	BAJ91612.1|9.9e-1-3|predicted protein [Hordeum vulgare subsp. vulgare]	-1.01042	--	down
HOVUSG1389200	endo-1,3(4)-beta-glucanase [EC:3.2.1.6]	-6.94953	K01180	down		HOVUSG4774800	-	-8.16155	K01728	down		HOVUSG5880300	BAK-2674.1|3.7e-166|predicted protein [Hordeum vulgare subsp. vulgare]	-1	K04733	down		HOVUSG3704700	EMS54-21.1|4.4e-155|Peroxidase 72 [Triticum urartu]	-1	K00430	down		BGI_novel_G005398	-	-1.01063	K03364	down
HOVUSG1108300	serpin B	-6.90388	K13963	down		HOVUSG2398000	XP_--9-32987.1|9.6e-13|hypothetical protein AURANDRAFT_7-67-, partial [Aureococcus anophagefferens]	-8.14364	K14325	down		HOVUSG3109100	CAA57994.1|5.9e-95|high molecular weight oleosin [Hordeum vulgare subsp. vulgare]	-1	K22020	down		BGI_novel_G003930	-	-1	K10406	down		HOVUSG5026400	BAK-5-42.1|3.4e-25|predicted protein [Hordeum vulgare subsp. vulgare]	-1.01082	--	down
HOVUSG4558500	tocopherol cyclase [EC:5.5.1.24]	-6.88509	K09834	down		HOVUSG0274700	KFK39776.1|4.7e--9|hypothetical protein AALP_AA3G2862-- [Arabis alpina]	-8.13955	K01489	down		HOVUSG4483700	BAJ98889.1|6.7e-153|predicted protein [Hordeum vulgare subsp. vulgare]	-1	K02180	down		HOVUSG4283900	XP_-2-148888.1|-.-e+--|uncharacterized protein LOC1-9734-74 isoform X1 [Aegilops tauschii subsp. tauschii]	-1	K18183	down		HOVUSG4840600	BAJ96827.1|3.6e-122|predicted protein [Hordeum vulgare subsp. vulgare]	-1.01097	K16628	down
HOVUSG0171200	interleukin-1 receptor-associated kinase 4 [EC:2.7.11.1]	-6.87273	K04733	down		HOVUSG2740100	BAK-5118.1|5.-e-68|predicted protein [Hordeum vulgare subsp. vulgare]	-8.12412	--	down		BGI_novel_G000626	-	-1	K11971	down		HOVUSG1531900	KQK19496.1|3.4e-153|hypothetical protein BRADI_1g4862- [Brachypodium distachyon]	-1	K22020	down		BGI_novel_G003694	-	-1.01106	K14439	down
HOVUSG3495900	E3 ubiquitin-protein ligase UHRF1 [EC:2.3.2.27]	-6.87036	K10638	down		HOVUSG0594900	BAK-5833.1|3.5e-14-|predicted protein [Hordeum vulgare subsp. vulgare]	-8.10263	K04733	down		HOVUSG3355400	XP_-2-17-963.1|-.-e+--|tyrosine-sulfated glycopeptide receptor 1-like [Aegilops tauschii subsp. tauschii]	-1	K13415	down		HOVUSG1963600	XP_-2-176694.1|-.-e+--|pentatricopeptide repeat-containing protein At2g1688--like [Aegilops tauschii subsp. tauschii]	-1	K17964	down		HOVUSG5843200	BAK-775-.1|1.8e-216|predicted protein [Hordeum vulgare subsp. vulgare]	-1.01126	K18696	down
HOVUSG2709200	solute carrier family 36 (proton-coupled amino acid transporter)	-6.81203	K14209	down		HOVUSG3959700	XP_-2-1677-2.1|1.4e-1-3|uncharacterized protein LOC1-9753192 [Aegilops tauschii subsp. tauschii]	-8.03518	K08592	down		HOVUSG4635700	XP_-2-19371-.1|-.-e+--|DNA replication licensing factor MCM5 [Aegilops tauschii subsp. tauschii]	-1	K02209	down		HOVUSG2371700	-	-1	--	down		HOVUSG3177100	XP_-2-157215.1|1.5e-132|lysine-specific demethylase SE14 [Aegilops tauschii subsp. tauschii]	-1.01191	K11446	down
BGI_novel_G004163	-	-6.77259	-	down		HOVUSG4258200	BAJ87741.1|5.1e-66|predicted protein [Hordeum vulgare subsp. vulgare]	-8.01874	K02184	down		HOVUSG4673000	XP_--35639-2.1|2.2e-259|PREDICTED: beta-glucosidase 24-like [Brachypodium distachyon]	-1	K01188	down		HOVUSG4368900	EMS51719.1|5.8e-43|hypothetical protein TRIUR3_--229 [Triticum urartu]	-1	--	down		HOVUSG1541800	BAJ9-553.1|1.2e-154|predicted protein [Hordeum vulgare subsp. vulgare]	-1.01201	K01658	down
HOVUSG4954800	disease resistance protein RPM1	-6.76505	K13457	down		HOVUSG4026400	-	-7.99294	K15718	down		HOVUSG4613900	XP_-2-16876-.1|1.3e-38|uncharacterized protein LOC1-9754262 [Aegilops tauschii subsp. tauschii]	-1	K04733	down		HOVUSG5008600	XP_--357-847.1|5.3e-163|PREDICTED: histone-lysine N-methyltransferase ATXR6 [Brachypodium distachyon]	-1	K02184	down		HOVUSG4473800	BAJ851-7.1|8.5e-288|predicted protein [Hordeum vulgare subsp. vulgare]	-1.01228	K13691	down
HOVUSG5496300	5'-AMP-activated protein kinase, catalytic alpha subunit [EC:2.7.11.11]	-6.75154	K07198	down		HOVUSG1534600	XP_-2-16364-.1|1.1e-232|uncharacterized protein LOC1-9749-52, partial [Aegilops tauschii subsp. tauschii]	-7.98685	K14300	down		HOVUSG1173300	EMT15971.1|3.4e-77|Farnesyl pyrophosphate synthetase [Aegilops tauschii]	-1	K00787	down		HOVUSG2932100	XP_-2-183-14.1|-.-e+--|pentatricopeptide repeat-containing protein At5g4423--like [Aegilops tauschii subsp. tauschii]	-1	K03452	down		HOVUSG3820600	BAJ94272.1|9.5e-156|predicted protein [Hordeum vulgare subsp. vulgare]	-1.01265	K17479	down
HOVUSG2312700	next to BRCA1 gene 1 protein	-6.74431	K17987	down		HOVUSG2889900	OSX77516.1|7.-e--6|hypothetical protein BU14_-146s---7 [Porphyra umbilicalis]	-7.91126	K13179	down		HOVUSG1546000	XP_-2-167652.1|5.7e-3-|subtilisin inhibitor-like [Aegilops tauschii subsp. tauschii]	-1	--	down		HOVUSG4695800	BAJ98476.1|-.-e+--|predicted protein [Hordeum vulgare subsp. vulgare]	-1	K00430	down		HOVUSG0777500	BAJ97627.1|4.7e-98|predicted protein [Hordeum vulgare subsp. vulgare]	-1.01266	--	down
HOVUSG6493100	DNA-directed RNA polymerase III subunit RPC2 [EC:2.7.7.6]	-6.7167	K03021	down		BGI_novel_G006691	-	-7.90907	--	down		BGI_novel_G006534	-	-1	K17805	down		HOVUSG5254100	BAK-4712.1|1.5e-237|predicted protein [Hordeum vulgare subsp. vulgare]	-1	K00521	down		HOVUSG5475200	XP_-2-15-3--.1|8.1e-91|ubiquitin thioesterase OTU1 [Aegilops tauschii subsp. tauschii]	-1.01285	K13719	down
HOVUSG5500600	interleukin-1 receptor-associated kinase 4 [EC:2.7.11.1]	-6.71142	K04733	down		BGI_novel_G004266	-	-7.90861	--	down		HOVUSG6084400	BAJ87219.1|8.-e-264|predicted protein [Hordeum vulgare subsp. vulgare]	-1	K08286	down		HOVUSG4342200	BAJ87567.1|1.5e-87|predicted protein, partial [Hordeum vulgare subsp. vulgare]	-1	K04733	down		HOVUSG6043600	BAJ96616.1|5.3e-137|predicted protein [Hordeum vulgare subsp. vulgare]	-1.01326	K02738	down
HOVUSG5847300	-	-6.70044	-	down		HOVUSG0803300	EMT-56-1.1|3.3e-63|hypothetical protein F775_--462 [Aegilops tauschii]	-7.90011	--	down		HOVUSG3022100	XP_-2-1623-6.1|1.2e-53|uncharacterized protein LOC1-9747694 [Aegilops tauschii subsp. tauschii]	-1	--	down		HOVUSG2069200	XP_-2-17-5-2.1|2.9e-275|protein argonaute 4B-like [Aegilops tauschii subsp. tauschii]	-1	K11593	down		HOVUSG5631500	XP_-2-199715.1|1.4e-15-|(+)-neomenthol dehydrogenase-like [Aegilops tauschii subsp. tauschii]	-1.01391	K15095	down
HOVUSG3036300	interleukin-1 receptor-associated kinase 4 [EC:2.7.11.1]	-6.67243	K04733	down		BGI_novel_G001714	-	-7.86419	K00939	down		HOVUSG5650600	EMS52541.1|2.2e-12-|Serine/threonine-protein phosphatase PP2A-1 catalytic subunit [Triticum urartu]	-1	K01322	down		HOVUSG6325700	BAJ8787-.1|5.8e-16-|predicted protein [Hordeum vulgare subsp. vulgare]	-1	K19996	down		HOVUSG0648800	BAJ95888.1|-.-e+--|predicted protein [Hordeum vulgare subsp. vulgare]	-1.01425	K15164	down
HOVUSG2112500	COMPASS component SWD2	-6.64866	K14962	down		HOVUSG6309300	XP_-2-17-8-8.1|1.1e-17|stomatin-like protein 2, mitochondrial [Aegilops tauschii subsp. tauschii]	-7.84862	--	down		HOVUSG4224200	XP_-2-185412.1|7.2e-58|uncharacterized protein LOC1-9771119 [Aegilops tauschii subsp. tauschii]	-1	K08738	down		HOVUSG4922300	XP_-2-193271.1|4.7e-97|inactive protein RESTRICTED TEV MOVEMENT 2-like [Aegilops tauschii subsp. tauschii]	-1	K13993	down		HOVUSG6086900	BAJ97753.1|2.2e-2-2|predicted protein [Hordeum vulgare subsp. vulgare]	-1.01425	K07213	down
BGI_novel_G000300	-	-6.64746	-	down		HOVUSG6397500	XP_-2-191962.1|6.3e-285|uncharacterized protein LOC1-9777814 [Aegilops tauschii subsp. tauschii]	-7.77149	K11843	down		HOVUSG4738100	XP_-2-187439.1|-.-e+--|probable rhamnogalacturonate lyase C [Aegilops tauschii subsp. tauschii]	-1	K18195	down		HOVUSG5017000	XP_-2-193-58.1|3.-e-67|uncharacterized protein LOC1-9778883 [Aegilops tauschii subsp. tauschii]	-1	K09540	down		BGI_novel_G006400	-	-1.0146	K13195	down
HOVUSG4182700	-	-6.62693	-	down		BGI_novel_G004393	-	-7.76298	K04733	down		HOVUSG3681200	BAK-5833.1|3.3e-114|predicted protein [Hordeum vulgare subsp. vulgare]	-1	K04733	down		HOVUSG2419400	BAK-4346.1|9.6e-47|predicted protein [Hordeum vulgare subsp. vulgare]	-1	K17790	down		HOVUSG3985300	BAJ93769.1|-.-e+--|predicted protein [Hordeum vulgare subsp. vulgare]	-1.01533	K17686	down
HOVUSG0401200	-	-6.61471	-	down		HOVUSG1946400	XP_-2-169347.1|-.-e+--|putative disease resistance RPP13-like protein 3 [Aegilops tauschii subsp. tauschii]	-7.71501	K13457	down		HOVUSG3356600	XP_-2-146927.1|6.7e-68|uncharacterized protein LOC1-9732141 [Aegilops tauschii subsp. tauschii]	-1	K22503	down		HOVUSG5078900	EMT-8576.1|3.6e-18|Arginyl-tRNA synthetase [Aegilops tauschii]	-1	--	down		HOVUSG4286000	BAJ85525.1|9.6e-295|predicted protein [Hordeum vulgare subsp. vulgare]	-1.01566	K05941	down
HOVUSG1428600	-	-6.61364	-	down		HOVUSG2279100	EMS464-8.1|2.3e-28|hypothetical protein TRIUR3_21782 [Triticum urartu]	-7.71042	K08592	down		HOVUSG3642100	BAK-5643.1|-.-e+--|predicted protein [Hordeum vulgare subsp. vulgare]	-1	K14972	down		HOVUSG0793200	XP_-2-146183.1|2.5e-176|serine/threonine-protein phosphatase 7 long form homolog [Aegilops tauschii subsp. tauschii]	-1	K11816	down		HOVUSG2861900	XP_-2-16155-.1|3.6e-18|BAG-associated GRAM protein 1 [Aegilops tauschii subsp. tauschii]	-1.01668	--	down
BGI_novel_G004099	zinc finger SWIM domain-containing protein 3	-6.58329	K17604	down		HOVUSG0483000	XP_-2-183436.1|6.1e-37|uncharacterized protein LOC1-97691-9 [Aegilops tauschii subsp. tauschii]	-7.69735	K04733	down		HOVUSG1222600	XP_-2-17-831.1|-.-e+--|mediator of DNA damage checkpoint protein 1 isoform X1 [Aegilops tauschii subsp. tauschii]	-1	K20780	down		HOVUSG0886000	OSX72938.1|4.-e--7|hypothetical protein BU14_-393s--26 [Porphyra umbilicalis]	-1	K00521	down		HOVUSG5487300	BAJ89534.1|2.3e-35|predicted protein [Hordeum vulgare subsp. vulgare]	-1.01671	K19784	down
BGI_novel_G002282	RIO kinase 1 [EC:2.7.11.1]	-6.55678	K07178	down		HOVUSG4670700	BAS95683.1|5.1e-1-6|Os-5g-5966--, partial [Oryza sativa Japonica Group]	-7.68124	K22803	down		HOVUSG3717300	XP_-2-199957.1|3.4e-81|uncharacterized protein LOC1-9785776 [Aegilops tauschii subsp. tauschii]	-1	K03006	down		HOVUSG4547100	XP_-2-15634-.1|1.4e-255|exopolygalacturonase-like [Aegilops tauschii subsp. tauschii]	-1	K01213	down		HOVUSG0715000	XP_-2-2--897.1|3.1e-28|salutaridine reductase-like [Aegilops tauschii subsp. tauschii]	-1.01738	K15095	down
HOVUSG0790300	DNA-directed RNA polymerase II subunit RPB1 [EC:2.7.7.6]	-6.53294	K03006	down		HOVUSG5272100	XP_-2-199842.1|-.-e+--|cycloartenol synthase-like isoform X1 [Aegilops tauschii subsp. tauschii]	-7.66737	K01853	down		HOVUSG0156200	XP_-2-169114.1|8.3e-181|serine/threonine-protein phosphatase 7 long form homolog [Aegilops tauschii subsp. tauschii]	-1	K11816	down		HOVUSG3346800	EMS45461.1|1.4e-124|28 kDa ribonucleoprotein, chloroplastic [Triticum urartu]	-1	K04733	down		HOVUSG1427800	BAK-7658.1|1.4e-235|predicted protein [Hordeum vulgare subsp. vulgare]	-1.01742	K14829	down
HOVUSG3480000	disease resistance protein RPM1	-6.53138	K13457	down		HOVUSG3959300	XP_-2-154429.1|1.1e-16-|uncharacterized protein LOC1-9739783 [Aegilops tauschii subsp. tauschii]	-7.62101	K02218	down		HOVUSG1276100	XP_-2-156545.1|1.7e-264|probable monogalactosyldiacylglycerol synthase 2, chloroplastic [Aegilops tauschii subsp. tauschii]	-1	K03715	down		HOVUSG5292600	ACD46667.1|-.-e+--|cytosolic acetyl-CoA carboxylase [Triticum aestivum]	-1	K11262	down		HOVUSG1236200	EMS5234-.1|3.9e--7|putative calcium-binding protein CML22 [Triticum urartu]	-1.01754	--	down
HOVUSG4182800	3-oxoacyl-[acyl-carrier protein] reductase [EC:1.1.1.100]	-6.52356	K00059	down		HOVUSG4191600	EMT-7695.1|2.-e-25|Cytochrome c oxidase subunit 3 [Aegilops tauschii]	-7.60363	K02262	down		HOVUSG2454800	XP_-2-155276.1|9.8e-213|putative kinase-like protein TMKL1 [Aegilops tauschii subsp. tauschii]	-1	K04733	down		HOVUSG4232200	BAK-571-.1|1.9e-276|predicted protein [Hordeum vulgare subsp. vulgare]	-1	K14638	down		HOVUSG4461100	BAJ87365.1|2.1e-247|predicted protein [Hordeum vulgare subsp. vulgare]	-1.01756	K07359	down
HOVUSG0079400	G2/mitotic-specific cyclin-B, other	-6.52236	K21777	down		HOVUSG1748300	-	-7.58796	--	down		HOVUSG4550900	XP_-2-162-26.1|3.4e-282|pentatricopeptide repeat-containing protein At3g2147--like [Aegilops tauschii subsp. tauschii]	-1	K17710	down		HOVUSG4034700	BAJ91211.1|1.6e-4-|predicted protein, partial [Hordeum vulgare subsp. vulgare]	-1	K02184	down		HOVUSG4159000	CDM85286.1|2.9e-25-|unnamed protein product [Triticum aestivum]	-1.01766	K01188	down
HOVUSG1370900	MADS-box transcription enhancer factor 2A	-6.50098	K09260	down		HOVUSG3514400	XP_-12851129.1|8.1e--8|PREDICTED: GDSL esterase/lipase At3g4846--like [Erythranthe guttata]	-7.58057	K14492	down		HOVUSG2185900	BAJ9845-.1|2.8e-2--|predicted protein [Hordeum vulgare subsp. vulgare]	-1	K07874	down		HOVUSG2267700	BAK-5537.1|8.1e-92|predicted protein [Hordeum vulgare subsp. vulgare]	-1.00143	K07432	down		HOVUSG5808700	XP_--358-968.1|1.9e-236|PREDICTED: sugar transporter ERD6-like 5 [Brachypodium distachyon]	-1.01796	K08145	down
HOVUSG0490100	Wiskott-Aldrich syndrome protein	-6.48985	K05747	down		HOVUSG1182300	BAJ97424.1|4.9e-17|predicted protein [Hordeum vulgare subsp. vulgare]	-7.57779	K15164	down		HOVUSG1131200	BAJ875-3.1|1.-e-85|predicted protein [Hordeum vulgare subsp. vulgare]	-1	--	down		BGI_novel_G003898	-	-1.00207	--	down		HOVUSG2808000	BAK-1448.1|6.4e-291|predicted protein [Hordeum vulgare subsp. vulgare]	-1.01838	K00850	down
BGI_novel_G000783	FAS-associated factor 2	-6.47168	K18726	down		HOVUSG2677200	XP_-1-234695.1|8.6e-91|PREDICTED: uncharacterized protein LOC1--835856 [Brachypodium distachyon]	-7.55404	K00799	down		HOVUSG0388500	BAJ97-44.1|4.-e-21-|predicted protein [Hordeum vulgare subsp. vulgare]	-1	K17895	down		BGI_novel_G000937	-	-1.00217	K00521	down		HOVUSG4605500	XP_-2-2-1-15.1|1.9e-2-4|F-box protein At2g-597--like [Aegilops tauschii subsp. tauschii]	-1.01893	--	down
HOVUSG2385000	leucine-rich repeat protein SHOC2	-6.46761	K19613	down		HOVUSG2739000	EMS51186.1|4.-e-2-|hypothetical protein TRIUR3_2-87- [Triticum urartu]	-7.48583	--	down		HOVUSG4606400	BAK-5681.1|1.8e-48|predicted protein [Hordeum vulgare subsp. vulgare]	-1	K13993	down		HOVUSG0392900	ACT22753.1|1.9e-128|GER4e [Hordeum vulgare subsp. vulgare]	-1.00245	K00384	down		HOVUSG3691200	XP_-2-167656.1|-.-e+--|cysteine-rich receptor-like protein kinase 1- [Aegilops tauschii subsp. tauschii]	-1.019	K04733	down
HOVUSG1349900	ubiquitin carboxyl-terminal hydrolase L5 [EC:3.4.19.12]	-6.44846	K05610	down		HOVUSG4141600	BAJ9-76-.1|1.6e-62|predicted protein [Hordeum vulgare subsp. vulgare]	-7.47708	K08360	down		HOVUSG4483300	XP_-2-194-9-.1|1.4e-28-|origin of replication complex subunit 1 [Aegilops tauschii subsp. tauschii]	-1	K02607	down		HOVUSG2634600	XP_-2-168871.1|1.4e-158|uncharacterized protein LOC1-9754374 [Aegilops tauschii subsp. tauschii]	-1.00295	K22733	down		HOVUSG3691300	XP_-2-19832-.1|-.-e+--|uncharacterized protein LOC1-9784134 [Aegilops tauschii subsp. tauschii]	-1.01906	K00972	down
HOVUSG5862400	-	-6.44471	-	down		HOVUSG1154300	BAJ96514.1|8.5e-37|predicted protein [Hordeum vulgare subsp. vulgare]	-7.4572	K22379	down		HOVUSG4701800	XP_-2-165934.1|-.-e+--|beta-galactosidase 5 [Aegilops tauschii subsp. tauschii]	-1	K12309	down		HOVUSG1791700	XP_-2-1749-5.1|-.-e+--|glutamate receptor 2.8-like [Aegilops tauschii subsp. tauschii]	-1.00351	K05387	down		HOVUSG0916400	BAJ87338.1|2.1e-267|predicted protein [Hordeum vulgare subsp. vulgare]	-1.01941	K22020	down
HOVUSG0067000	histone arginine demethylase JMJD6 [EC:1.14.11.-]	-6.44057	K11323	down		HOVUSG3394500	BAJ98354.1|1.3e-44|predicted protein [Hordeum vulgare subsp. vulgare]	-7.43978	K01551	down		HOVUSG1896700	XP_-2-195562.1|4.4e-244|protein JASON [Aegilops tauschii subsp. tauschii]	-1	--	down		HOVUSG3490800	EMT-25-5.1|4.9e-66|hypothetical protein F775_22283 [Aegilops tauschii]	-1.00351	K03549	down		HOVUSG6527200	CAA54-65.1|2.1e-14|HvB12D [Hordeum vulgare subsp. vulgare]	-1.01967	K22855	down
HOVUSG3331700	disease resistance protein RPM1	-6.42962	K13457	down		HOVUSG0584200	XP_-2-179372.1|7.9e-22|uncharacterized protein LOC1-9764983 [Aegilops tauschii subsp. tauschii]	-7.41363	K19882	down		HOVUSG2389900	BAK-3149.1|2.5e-251|predicted protein [Hordeum vulgare subsp. vulgare]	-1	K13065	down		HOVUSG2440600	XP_-2-191127.1|4.2e-116|uncharacterized protein LOC1-9776868 [Aegilops tauschii subsp. tauschii]	-1.00377	K16277	down		HOVUSG1519400	CDM85417.1|1.2e-229|unnamed protein product [Triticum aestivum]	-1.0199	K01184	down
BGI_novel_G002633	quinolinate synthase [EC:2.5.1.72]	-6.40372	K03517	down		HOVUSG2202100	-	-7.37504	--	down		HOVUSG2620300	XP_-2-162896.1|7.8e-29|proline-rich protein 36-like [Aegilops tauschii subsp. tauschii]	-1	--	down		HOVUSG1533700	XP_-2-182564.1|5.6e-299|protein NRT1/ PTR FAMILY 2.3-like [Aegilops tauschii subsp. tauschii]	-1.00395	K14638	down		BGI_novel_G004226	-	-1.0199	--	down
HOVUSG3563400	mucin-2	-6.39395	K10955	down		HOVUSG6268700	AAS48159.1|-.-e+--|LRR protein WM1.7 [Aegilops tauschii]	-7.37504	K13420	down		HOVUSG4018600	BAJ96734.1|4.4e-26|predicted protein [Hordeum vulgare subsp. vulgare]	-1	K13343	down		HOVUSG5339600	BAK-7489.1|1.5e-23|predicted protein [Hordeum vulgare subsp. vulgare]	-1.00414	K04077	down		HOVUSG3291400	BAJ97815.1|9.1e-1-5|predicted protein [Hordeum vulgare subsp. vulgare]	-1.02018	K01870	down
HOVUSG3957600	-	-6.35147	-	down		HOVUSG0229000	BAJ877-1.1|1.6e-95|predicted protein [Hordeum vulgare subsp. vulgare]	-7.32418	K04124	down		HOVUSG3053900	-	-1	--	down		HOVUSG0524300	KQK14949.1|1.8e-115|hypothetical protein BRADI_1g19713 [Brachypodium distachyon]	-1.00473	K07874	down		HOVUSG2537100	EMT2--6-.1|5.9e-259|Zinc finger protein 385D [Aegilops tauschii]	-1.02083	K22534	down
HOVUSG4857300	-	-6.34438	-	down		HOVUSG2772900	XP_-2-17475-.1|3.9e-184|putative serine/threonine-protein kinase-like protein CCR3 [Aegilops tauschii subsp. tauschii]	-7.26679	K04733	down		HOVUSG2878900	XP_-2-193--6.1|8.2e-263|chaperone protein ClpB1-like [Aegilops tauschii subsp. tauschii]	-1	K03695	down		HOVUSG1172600	BAJ91694.1|1.8e-95|predicted protein [Hordeum vulgare subsp. vulgare]	-1.00477	K12900	down		HOVUSG1331800	BAJ94317.1|-.-e+--|predicted protein [Hordeum vulgare subsp. vulgare]	-1.02205	K15920	down
HOVUSG1946400	disease resistance protein RPM1	-6.33475	K13457	down		HOVUSG6495300	EMS56--2.1|9.5e-135|hypothetical protein TRIUR3_146-9 [Triticum urartu]	-7.25699	--	down		HOVUSG0382700	XP_-2-149513.1|6.5e-36|clathrin light chain 1-like [Aegilops tauschii subsp. tauschii]	-1	K14325	down		HOVUSG3599700	BAK-2427.1|2.3e-49|predicted protein [Hordeum vulgare subsp. vulgare]	-1.00554	--	down		HOVUSG0440900	XP_-2-151794.1|5.7e-44|uncharacterized protein LOC1-9736978 isoform X2 [Aegilops tauschii subsp. tauschii]	-1.02237	K20547	down
HOVUSG3240900	ATP-binding cassette, subfamily B (MDR/TAP), member 1 [EC:7.6.2.2]	-6.3196	K05658	down		HOVUSG5808800	EMS6-487.1|-.-e+--|Disease resistance protein RPM1 [Triticum urartu]	-7.22347	K13457	down		HOVUSG3370500	-	-1	--	down		HOVUSG3312600	BAJ965--.1|-.-e+--|predicted protein [Hordeum vulgare subsp. vulgare]	-1.00581	K04733	down		HOVUSG2476900	BAK-1-34.1|1.9e-215|predicted protein [Hordeum vulgare subsp. vulgare]	-1.02307	K01968	down
BGI_novel_G001397	GTP pyrophosphokinase [EC:2.7.6.5]	-6.29646	K00951	down		BGI_novel_G003355	-	-7.20131	--	down		HOVUSG2930500	XP_-2-191916.1|2.5e-54|cytochrome P45- 85A1-like [Aegilops tauschii subsp. tauschii]	-1	K09590	down		HOVUSG2440800	BAK--881.1|3.1e-285|predicted protein [Hordeum vulgare subsp. vulgare]	-1.00618	--	down		HOVUSG4758300	XP_-2-197865.1|2.3e-2-2|mitogen-activated protein kinase kinase 1 [Aegilops tauschii subsp. tauschii]	-1.02357	K04368	down
HOVUSG4134800	3-deoxy-manno-octulosonate cytidylyltransferase (CMP-KDO synthetase) [EC:2.7.7.38]	-6.26571	K00979	down		BGI_novel_G000176	-	-7.16445	K09527	down		HOVUSG0519600	-	-1	--	down		HOVUSG5083300	XP_-2-146997.1|4.5e-296|glycosyltransferase family 92 protein Os-8g-1219---like [Aegilops tauschii subsp. tauschii]	-1.00621	--	down		HOVUSG2094400	XP_-2-169241.1|3.5e-136|uncharacterized membrane protein At4g-958- [Aegilops tauschii subsp. tauschii]	-1.02363	K16302	down
HOVUSG4836300	-	-6.24317	-	down		HOVUSG0172600	BAO519-4.1|2.1e-3-8|iron-deficiency induced receptor-like kinase [Hordeum vulgare subsp. vulgare]	-7.15859	K04733	down		HOVUSG3890400	XP_-2-152279.1|8.8e-153|uncharacterized protein LOC1-9737563 [Aegilops tauschii subsp. tauschii]	-1	K17987	down		HOVUSG5794100	XP_-2-15-477.1|5.4e-32|uncharacterized protein LOC1-9735679 [Aegilops tauschii subsp. tauschii]	-1.00628	K02184	down		HOVUSG4126800	XP_-2-167659.1|3.2e-222|uncharacterized protein LOC1-9753146 [Aegilops tauschii subsp. tauschii]	-1.02425	K01593	down
HOVUSG2972400	stress-induced-phosphoprotein 1	-6.20945	K09553	down		BGI_novel_G004099	-	-7.14805	K17604	down		HOVUSG1536300	XP_-2-173559.1|2.8e-192|uncharacterized protein LOC1-9759137 [Aegilops tauschii subsp. tauschii]	-1	--	down		HOVUSG5533400	XP_-2-173385.1|6.3e-87|uncharacterized protein LOC1-9758937 [Aegilops tauschii subsp. tauschii]	-1.00702	K11294	down		HOVUSG0318300	BAJ92114.1|3.6e-94|predicted protein [Hordeum vulgare subsp. vulgare]	-1.02443	K22378	down
HOVUSG3455200	sister chromatid cohesion protein PDS5	-6.20294	K11267	down		HOVUSG4827800	BAJ88266.1|-.-e+--|predicted protein, partial [Hordeum vulgare subsp. vulgare]	-7.14083	K11274	down		HOVUSG4107900	XP_-14751811.1|6.6e-197|PREDICTED: serine carboxypeptidase-like 51 [Brachypodium distachyon]	-1	K09646	down		HOVUSG1730500	BAJ9-215.1|1.9e-11-|predicted protein [Hordeum vulgare subsp. vulgare]	-1.00746	K00799	down		HOVUSG2089300	BAK--892.1|1.2e-186|predicted protein [Hordeum vulgare subsp. vulgare]	-1.02451	K18626	down
HOVUSG5610500	-	-6.20163	-	down		HOVUSG1331200	-	-7.11419	--	down		HOVUSG2118600	BAJ96414.1|7.4e-3-9|predicted protein [Hordeum vulgare subsp. vulgare]	-1	K07426	down		HOVUSG6043400	XP_-2-176243.1|2.4e-128|uncharacterized protein LOC1-9761826 [Aegilops tauschii subsp. tauschii]	-1.00799	--	down		HOVUSG0567600	BAK-6763.1|7.2e-9-|predicted protein [Hordeum vulgare subsp. vulgare]	-1.02495	K11275	down
HOVUSG2853000	interleukin-1 receptor-associated kinase 4 [EC:2.7.11.1]	-6.18982	K04733	down		BGI_novel_G003181	-	-7.06609	--	down		HOVUSG3903100	BAJ87988.1|5.4e-265|predicted protein [Hordeum vulgare subsp. vulgare]	-1	K19355	down		HOVUSG0598400	CDM82648.1|1.3e-43|unnamed protein product [Triticum aestivum]	-1.00809	K04733	down		HOVUSG6054900	AAL3361-.1|1.7e-211|SGT1 [Hordeum vulgare]	-1.02496	K12795	down
HOVUSG3959700	sentrin-specific protease 1 [EC:3.4.22.68]	-6.16881	K08592	down		HOVUSG4707500	XP_-2-18-272.1|1.5e-17|3-isopropylmalate dehydrogenase 2, chloroplastic-like [Aegilops tauschii subsp. tauschii]	-7.05079	K00052	down		HOVUSG6087300	BAJ89695.1|3.8e-125|predicted protein [Hordeum vulgare subsp. vulgare]	-1	K20724	down		HOVUSG5679300	CUS2525-.1|4.4e-284|hypothetical protein [Hordeum vulgare subsp. vulgare]	-1.00856	K14508	down		HOVUSG5544000	XP_-2-1891-9.1|9.3e-52|uncharacterized protein LOC1-9774758 [Aegilops tauschii subsp. tauschii]	-1.02526	K08726	down
HOVUSG0169900	interleukin-1 receptor-associated kinase 4 [EC:2.7.11.1]	-6.16189	K04733	down		HOVUSG0533000	BAJ96-77.1|1.4e-41|predicted protein [Hordeum vulgare subsp. vulgare]	-7.04439	K14486	down		BGI_novel_G005097	-	-1.00063	--	down		HOVUSG3897600	BAJ92867.1|1.9e-232|predicted protein, partial [Hordeum vulgare subsp. vulgare]	-1.00862	--	down		HOVUSG2443700	CAD45-34.1|-.-e+--|NBS-LRR disease resistance protein homologue [Hordeum vulgare]	-1.02584	K13457	down
BGI_novel_G004462	-	-6.16099	-	down		BGI_novel_G006301	-	-7.0268	K01510	down		HOVUSG3337600	BAK-3815.1|2.3e-128|predicted protein [Hordeum vulgare subsp. vulgare]	-1.00079	K08880	down		HOVUSG4682700	XP_-2-168--4.1|-.-e+--|proline-, glutamic acid- and leucine-rich protein 1 [Aegilops tauschii subsp. tauschii]	-1.00892	K16913	down		HOVUSG6381500	XP_-2-1741-6.1|3.5e-85|cyanate hydratase-like [Aegilops tauschii subsp. tauschii]	-1.02639	K01725	down
HOVUSG5284200	interleukin-1 receptor-associated kinase 4 [EC:2.7.11.1]	-6.15836	K04733	down		HOVUSG0304700	BAK-4925.1|1.7e-41|predicted protein [Hordeum vulgare subsp. vulgare]	-7	K05610	down		HOVUSG4583400	BAK-3258.1|1.2e-144|predicted protein [Hordeum vulgare subsp. vulgare]	-1.00097	K01183	down		HOVUSG4529000	XP_-2-15-944.1|-.-e+--|probable acyl-activating enzyme 16, chloroplastic [Aegilops tauschii subsp. tauschii]	-1.00898	K01897	down		HOVUSG2501800	BAK-1237.1|7.9e-26|predicted protein [Hordeum vulgare subsp. vulgare]	-1.02647	--	down
HOVUSG4949600	interleukin-1 receptor-associated kinase 4 [EC:2.7.11.1]	-6.13955	K04733	down		HOVUSG2321400	XP_-2-151636.1|2.4e-11|uncharacterized protein LOC1-9736826 [Aegilops tauschii subsp. tauschii]	-6.99247	K02184	down		BGI_novel_G004237	-	-1.00114	K02183	down		HOVUSG0456700	XP_-2-1684-5.1|5.8e-168|ATPase ASNA1 homolog 2-like [Aegilops tauschii subsp. tauschii]	-1.00933	K01551	down		HOVUSG2379900	BAJ871--.1|3.6e-98|predicted protein [Hordeum vulgare subsp. vulgare]	-1.02663	K04733	down
HOVUSG2951400	carotenoid 9,10(9',10')-cleavage dioxygenase 1 [EC:1.13.11.-]	-6.13845	K00465	down		HOVUSG6285400	EMS48622.1|2.2e-1-4|Kinesin-related protein 4 [Triticum urartu]	-6.98071	K11498	down		BGI_novel_G003206	-	-1.00142	--	down		HOVUSG4150900	-	-1.00934	--	down		HOVUSG1682700	XP_-2-17673-.1|-.-e+--|pollen-specific leucine-rich repeat extensin-like protein 2 [Aegilops tauschii subsp. tauschii]	-1.02714	K13172	down
HOVUSG3931400	interleukin-1 receptor-associated kinase 4 [EC:2.7.11.1]	-6.1009	K04733	down		HOVUSG3332300	BAJ944-4.1|-.-e+--|predicted protein [Hordeum vulgare subsp. vulgare]	-6.94071	K13457	down		HOVUSG3001100	ADN96--4.1|4.3e-123|MYB1 [Leymus multicaulis]	-1.00166	K09422	down		HOVUSG0649900	XP_-2-169874.1|3.5e-99|uncharacterized protein LOC1-9755373 [Aegilops tauschii subsp. tauschii]	-1.00952	K08360	down		HOVUSG2709700	BAJ93667.1|-.-e+--|predicted protein [Hordeum vulgare subsp. vulgare]	-1.02746	K14413	down
BGI_novel_G001106	-	-6.07682	-	down		BGI_novel_G005864	-	-6.93369	K10588	down		HOVUSG5584400	BAJ92369.1|3.7e-164|predicted protein [Hordeum vulgare subsp. vulgare]	-1.00173	K19042	down		HOVUSG2898100	XP_-2-192945.1|6.3e-5-|probable E3 ubiquitin-protein ligase XERICO [Aegilops tauschii subsp. tauschii]	-1.00972	K16282	down		HOVUSG4322700	BAJ91711.1|3.7e-126|predicted protein, partial [Hordeum vulgare subsp. vulgare]	-1.0278	K02866	down
HOVUSG0825500	apyrase [EC:3.6.1.5]	-6.04731	K01510	down		HOVUSG5610500	-	-6.9331	--	down		BGI_novel_G000568	-	-1.00219	--	down		HOVUSG2544300	AAX9643-.1|1.1e-1-3|HAD-superfamily hydrolase, subfamily IA, variant 3, putative [Oryza sativa Japonica Group]	-1.00973	K20860	down		HOVUSG6250200	BAJ999-1.1|2.7e-212|predicted protein [Hordeum vulgare subsp. vulgare]	-1.02801	--	down
HOVUSG0172700	interleukin-1 receptor-associated kinase 4 [EC:2.7.11.1]	-6.03237	K04733	down		HOVUSG3192900	XP_-2-167454.1|2.2e-35|villin-3 isoform X2 [Aegilops tauschii subsp. tauschii]	-6.88767	K05768	down		BGI_novel_G004834	-	-1.00239	K01180	down		HOVUSG4424600	XP_-2-183916.1|-.-e+--|uncharacterized protein LOC1-9769594 [Aegilops tauschii subsp. tauschii]	-1.00985	K16287	down		HOVUSG5785000	XP_-2-188511.1|1.4e-1-8|uncharacterized protein LOC1-9774211 [Aegilops tauschii subsp. tauschii]	-1.02857	K04733	down
HOVUSG3015100	shikimate O-hydroxycinnamoyltransferase [EC:2.3.1.133]	-6.01866	K13065	down		BGI_novel_G004462	-	-6.88671	--	down		HOVUSG6129500	XP_--66562-5.1|5.-e-27-|PREDICTED: 3-ketoacyl-CoA synthase 11-like [Oryza brachyantha]	-1.00276	K15397	down		HOVUSG1642800	BAJ89-61.1|5.9e-5-|predicted protein, partial [Hordeum vulgare subsp. vulgare]	-1.00997	--	down		BGI_novel_G006623	-	-1.0294	--	down
HOVUSG4187100	vacuolar protein sorting-associated protein IST1	-6.01495	K19476	down		HOVUSG0346700	XP_-2-146818.1|8.1e-154|transcription factor bHLH94-like [Aegilops tauschii subsp. tauschii]	-6.86212	K18485	down		BGI_novel_G005704	-	-1.00292	--	down		HOVUSG6361000	XP_-2-176-41.1|9.6e-133|uncharacterized protein LOC1-9761634 [Aegilops tauschii subsp. tauschii]	-1.01057	K19719	down		HOVUSG4031600	BAK-3--1.1|1.5e-75|predicted protein, partial [Hordeum vulgare subsp. vulgare]	-1.02946	K14709	down
BGI_novel_G000755	-	-6.01123	-	down		BGI_novel_G005366	-	-6.85798	--	down		HOVUSG0619900	XP_-1-231--9.1|2.2e-89|PREDICTED: protease Do-like 1, chloroplastic [Brachypodium distachyon]	-1.00308	K08669	down		HOVUSG3280500	BAK-453-.1|2.8e-186|predicted protein [Hordeum vulgare subsp. vulgare]	-1.01064	K05309	down		HOVUSG1684100	XP_-2-181781.1|3.5e-254|E3 ubiquitin protein ligase DRIP2-like [Aegilops tauschii subsp. tauschii]	-1.02954	K16277	down
HOVUSG0171000	interleukin-1 receptor-associated kinase 4 [EC:2.7.11.1]	-6.00944	K04733	down		HOVUSG2581000	-	-6.82503	--	down		BGI_novel_G002044	-	-1.00309	--	down		HOVUSG4356400	BAJ91254.1|1.6e-92|predicted protein [Hordeum vulgare subsp. vulgare]	-1.01097	K04733	down		HOVUSG3316400	XP_-2-175879.1|-.-e+--|phospholipase D gamma 1-like isoform X1 [Aegilops tauschii subsp. tauschii]	-1.02965	K01115	down
HOVUSG3320800	solute carrier family 25 (peroxisomal adenine nucleotide transporter), member 17	-5.99152	K13354	down		HOVUSG5248000	XP_-2-159353.1|4.7e-3-|uncharacterized protein LOC1-9744614 isoform X1 [Aegilops tauschii subsp. tauschii]	-6.80498	K14325	down		HOVUSG6278700	BAJ898-5.1|2.7e-118|predicted protein [Hordeum vulgare subsp. vulgare]	-1.00326	K14489	down		HOVUSG4205400	BAJ92278.1|3.8e-49|predicted protein [Hordeum vulgare subsp. vulgare]	-1.01175	K04078	down		HOVUSG3917300	XP_-2-147497.1|-.-e+--|putative 1-phosphatidylinositol-3-phosphate 5-kinase FAB1C [Aegilops tauschii subsp. tauschii]	-1.02972	K00921	down
HOVUSG5732300	-	-5.97728	-	down		BGI_novel_G000875	-	-6.80162	K22503	down		HOVUSG2200300	XP_-2-147134.1|3.-e-165|putative inactive disease susceptibility protein LOV1 isoform X2 [Aegilops tauschii subsp. tauschii]	-1.0035	K13457	down		HOVUSG0767200	BAK-549-.1|4.2e-227|predicted protein [Hordeum vulgare subsp. vulgare]	-1.0118	K04122	down		HOVUSG4614600	BAK-5829.1|-.-e+--|predicted protein [Hordeum vulgare subsp. vulgare]	-1.02994	K04733	down
HOVUSG3939200	interleukin-1 receptor-associated kinase 4 [EC:2.7.11.1]	-5.96	K04733	down		HOVUSG5736700	KQL11315.1|4.6e-87|hypothetical protein SETIT_--6323mg [Setaria italica]	-6.76818	K22763	down		BGI_novel_G005955	-	-1.0036	--	down		HOVUSG1919400	BAJ87-17.1|2.2e-294|predicted protein [Hordeum vulgare subsp. vulgare]	-1.0119	K08900	down		HOVUSG0598400	CDM82648.1|1.3e-43|unnamed protein product [Triticum aestivum]	-1.03005	K04733	down
HOVUSG5142900	CASK-interacting protein	-5.9542	K21952	down		BGI_novel_G005354	-	-6.76022	K22761	down		BGI_novel_G001682	-	-1.00419	K18626	down		BGI_novel_G005580	-	-1.01204	--	down		HOVUSG3973700	BAJ87544.1|2.5e-237|predicted protein [Hordeum vulgare subsp. vulgare]	-1.03046	K10664	down
HOVUSG0286800	alpha-1,4-N-acetylglucosaminyltransferase EXTL2 [EC:2.4.1.223]	-5.9542	K02369	down		HOVUSG0490100	BAK-3-82.1|9.4e-46|predicted protein [Hordeum vulgare subsp. vulgare]	-6.66668	K05747	down		HOVUSG1877200	BAK-1747.1|1.1e-64|predicted protein [Hordeum vulgare subsp. vulgare]	-1.00425	K03676	down		BGI_novel_G001308	-	-1.01225	--	down		HOVUSG1648300	EMS56714.1|-.-e+--|Phytosulfokine receptor 1 [Triticum urartu]	-1.03084	K13415	down
HOVUSG2165300	-	-5.90014	-	down		HOVUSG2305900	XP_-2-191522.1|-.-e+--|extra-large guanine nucleotide-binding protein 3-like [Aegilops tauschii subsp. tauschii]	-6.6485	K04630	down		BGI_novel_G000809	-	-1.00431	--	down		HOVUSG4448700	XP_-1-238-86.1|1.6e-25|PREDICTED: uncharacterized protein LOC1-4584662 isoform X1 [Brachypodium distachyon]	-1.01265	--	down		HOVUSG3127100	BAJ925-8.1|1.-e-24|predicted protein [Hordeum vulgare subsp. vulgare]	-1.03103	--	down
HOVUSG0646800	-	-5.89527	-	down		HOVUSG3146700	EMS52954.1|6.1e-7-|hypothetical protein TRIUR3_31--4 [Triticum urartu]	-6.61548	K13412	down		BGI_novel_G003349	-	-1.00437	--	down		HOVUSG4109500	XP_-2-1771-2.1|8.-e-223|branched-chain-amino-acid aminotransferase 5, chloroplastic-like [Aegilops tauschii subsp. tauschii]	-1.01319	K00826	down		HOVUSG0016100	-	-1.03103	--	down
HOVUSG2588800	serine/arginine repetitive matrix protein 2	-5.88874	K13172	down		HOVUSG0364200	BAJ96282.1|-.-e+--|predicted protein [Hordeum vulgare subsp. vulgare]	-6.61471	K10999	down		HOVUSG0207900	BAJ87771.1|2.5e-29-|predicted protein [Hordeum vulgare subsp. vulgare]	-1.00459	K03452	down		HOVUSG5830700	EMT-4414.1|6.-e-8-|Gamma-tubulin complex component 3-like protein [Aegilops tauschii]	-1.01381	K16570	down		HOVUSG0187400	XP_-2-184-99.1|1.3e-297|protoporphyrinogen oxidase, mitochondrial [Aegilops tauschii subsp. tauschii]	-1.03215	K00231	down
HOVUSG0605400	naringenin 3-dioxygenase [EC:1.14.11.9]	-5.88503	K00475	down		HOVUSG3601300	BAJ95568.1|2.4e-121|predicted protein [Hordeum vulgare subsp. vulgare]	-6.60644	K12309	down		HOVUSG3000900	BAJ9986-.1|1.2e-136|predicted protein [Hordeum vulgare subsp. vulgare]	-1.00465	K09422	down		HOVUSG0783800	BAJ93818.1|1.6e-82|predicted protein [Hordeum vulgare subsp. vulgare]	-1.01408	K01076	down		HOVUSG0736300	BAK-7591.1|8.4e-8-|predicted protein [Hordeum vulgare subsp. vulgare]	-1.03242	--	down
HOVUSG2218500	solute carrier family 15 (peptide/histidine transporter), member 3/4	-5.8793	K14638	down		BGI_novel_G000577	-	-6.6006	K01537	down		HOVUSG4974400	XP_--3558-87.1|-.-e+--|PREDICTED: acetate/butyrate--CoA ligase AAE7, peroxisomal [Brachypodium distachyon]	-1.00477	K01913	down		HOVUSG5435200	CDM84-44.1|6.9e-79|unnamed protein product [Triticum aestivum]	-1.01465	K14490	down		HOVUSG0759400	-	-1.0326	--	down
HOVUSG0834500	FUS-interacting serine-arginine-rich protein 1	-5.86295	K12900	down		BGI_novel_G003237	-	-6.59991	K00615	down		HOVUSG3279400	BAK-6861.1|1.3e-1-6|predicted protein [Hordeum vulgare subsp. vulgare]	-1.0052	K13172	down		HOVUSG6354200	CDM81251.1|-.-e+--|unnamed protein product [Triticum aestivum]	-1.01527	K06627	down		HOVUSG4956900	PAN14256.1|5.6e-84|hypothetical protein PAHAL_B-4164 [Panicum hallii]	-1.03267	K17987	down
BGI_novel_G000751	interleukin-1 receptor-associated kinase 4 [EC:2.7.11.1]	-5.8413	K04733	down		HOVUSG4954800	BAK-836-.1|-.-e+--|predicted protein [Hordeum vulgare subsp. vulgare]	-6.58203	K13457	down		HOVUSG4795900	BAJ85925.1|1.4e-64|predicted protein [Hordeum vulgare subsp. vulgare]	-1.00549	K21442	down		HOVUSG5635200	XP_-2-196424.1|1.5e-89|uncharacterized protein LOC1-9782225 [Aegilops tauschii subsp. tauschii]	-1.01527	K22068	down		HOVUSG1324800	BAJ92-23.1|-.-e+--|predicted protein [Hordeum vulgare subsp. vulgare]	-1.03279	K07178	down
HOVUSG1228800	clathrin coat assembly protein AP180	-5.83605	K20043	down		HOVUSG2539600	BAK-67-1.1|-.-e+--|predicted protein [Hordeum vulgare subsp. vulgare]	-6.58045	K14306	down		HOVUSG1377700	XP_-2-175921.1|1.3e-43|uncharacterized protein LOC1-9761512 [Aegilops tauschii subsp. tauschii]	-1.0055	--	down		HOVUSG6323100	BAK---1-.1|4.7e-134|predicted protein [Hordeum vulgare subsp. vulgare]	-1.01527	K22422	down		HOVUSG2072300	EMS53555.1|1.3e-36|hypothetical protein TRIUR3_27451 [Triticum urartu]	-1.03279	K14488	down
HOVUSG5197100	hypoxia up-regulated 1	-5.81378	K09486	down		BGI_novel_G002908	-	-6.57911	K20093	down		HOVUSG3478500	BAJ87389.1|3.-e-98|predicted protein [Hordeum vulgare subsp. vulgare]	-1.00603	K03094	down		HOVUSG3930700	XP_-2-175552.1|3.3e-284|LEAF RUST 1- DISEASE-RESISTANCE LOCUS RECEPTOR-LIKE PROTEIN KINASE-like 2.1 [Aegilops tauschii subsp. tauschii]	-1.01566	K04733	down		HOVUSG2327000	XP_-2-166321.1|-.-e+--|U-box domain-containing protein 33-like [Aegilops tauschii subsp. tauschii]	-1.03317	K04733	down
HOVUSG0304700	ubiquitin carboxyl-terminal hydrolase L5 [EC:3.4.19.12]	-5.77347	K05610	down		HOVUSG6035700	CAJ13965.1|3.2e-124|unnamed protein product, partial [Aegilops tauschii]	-6.56115	K04733	down		HOVUSG5990000	XP_-21319653.1|2.5e-247|protein DETOXIFICATION 27 [Sorghum bicolor]	-1.00617	K03327	down		HOVUSG0892400	XP_-2-175744.1|1.1e-255|premnaspirodiene oxygenase-like [Aegilops tauschii subsp. tauschii]	-1.01594	K00512	down		HOVUSG1194500	-	-1.03373	--	down
BGI_novel_G003609	large subunit ribosomal protein L7e	-5.77259	K02937	down		HOVUSG2345400	ABK42-21.1|8.3e-11|vegetative cell wall protein [Chlamydomonas incerta]	-6.54844	K02184	down		BGI_novel_G005322	-	-1.00618	--	down		HOVUSG4403900	BAJ86784.1|4.2e-163|predicted protein [Hordeum vulgare subsp. vulgare]	-1.01633	K08908	down		HOVUSG3470100	BAK-5613.1|4.3e-218|predicted protein [Hordeum vulgare subsp. vulgare]	-1.03386	K15032	down
HOVUSG0876300	YTH domain-containing family protein	-5.74595	K20102	down		HOVUSG3031100	XP_-2-1465-3.1|-.-e+--|putative disease resistance RPP13-like protein 3 [Aegilops tauschii subsp. tauschii]	-6.54593	K13457	down		BGI_novel_G001071	-	-1.0065	--	down		HOVUSG2517600	XP_--3559153.1|2.8e-2-4|PREDICTED: inner membrane protein ALBINO3, chloroplastic-like [Brachypodium distachyon]	-1.01686	K03217	down		HOVUSG5342600	XP_-1-228975.2|-.-e+--|PREDICTED: probable inactive purple acid phosphatase 1 [Brachypodium distachyon]	-1.03414	K22390	down
HOVUSG6497300	-	-5.73384	-	down		BGI_novel_G000751	-	-6.5344	K04733	down		BGI_novel_G006687	-	-1.00723	--	down		HOVUSG1692800	XP_-147552-7.1|-.-e+--|PREDICTED: pentatricopeptide repeat-containing protein At5g3968- [Brachypodium distachyon]	-1.01707	K22565	down		BGI_novel_G006534	-	-1.03505	K17805	down
BGI_novel_G003621	-	-5.71577	-	down		HOVUSG5295900	PAN38917.1|2.-e--7|hypothetical protein PAHAL_H--711 [Panicum hallii]	-6.53378	K04730	down		BGI_novel_G000566	-	-1.00727	--	down		BGI_novel_G000290	-	-1.01713	--	down		HOVUSG1079100	XP_-2-15571-.1|-.-e+--|5-oxoprolinase [Aegilops tauschii subsp. tauschii]	-1.03509	K01469	down
HOVUSG4732700	centromeric protein E	-5.70308	K11498	down		HOVUSG4074800	-	-6.49476	K01414	down		HOVUSG0493600	XP_--3578933.2|-.-e+--|PREDICTED: long chain acyl-CoA synthetase 6, peroxisomal-like isoform X2 [Brachypodium distachyon]	-1.00745	K01897	down		HOVUSG4739600	XP_-2-187427.1|7.5e-84|uncharacterized protein LOC1-9773139 [Aegilops tauschii subsp. tauschii]	-1.01722	K02895	down		HOVUSG4603900	XP_-2-178236.1|1.9e-17|uncharacterized protein LOC1-9763785 isoform X2 [Aegilops tauschii subsp. tauschii]	-1.0364	K14509	down
HOVUSG0201200	soyasaponin III rhamnosyltransferase [EC:2.4.1.273]	-5.68182	K18823	down		HOVUSG0841100	OEL12718.1|1.1e-1-|Protein ROOT HAIR DEFECTIVE 3 [Dichanthelium oligosanthes]	-6.48583	K22698	down		HOVUSG1652300	BAK-6819.1|1.5e-251|predicted protein [Hordeum vulgare subsp. vulgare]	-1.00813	K14012	down		HOVUSG4545500	BAJ96-95.1|5.1e-287|predicted protein [Hordeum vulgare subsp. vulgare]	-1.01724	K14638	down		HOVUSG4055000	BAK--221.1|6.5e-236|predicted protein [Hordeum vulgare subsp. vulgare]	-1.0369	K00109	down
HOVUSG4411000	glutamate receptor, ionotropic, plant	-5.67995	K05387	down		BGI_novel_G004662	-	-6.43701	--	down		BGI_novel_G001442	-	-1.00903	--	down		HOVUSG1637000	OSX77246.1|3.5e--7|hypothetical protein BU14_-154s--22 [Porphyra umbilicalis]	-1.01735	K01180	down		HOVUSG4417400	BAK-1686.1|1.5e-295|predicted protein [Hordeum vulgare subsp. vulgare]	-1.03747	K12259	down
BGI_novel_G005605	-	-5.67847	-	down		HOVUSG6269100	BAJ9827-.1|2.2e-146|predicted protein [Hordeum vulgare subsp. vulgare]	-6.40871	--	down		HOVUSG5635500	BAK-1381.1|4.6e--9|predicted protein [Hordeum vulgare subsp. vulgare]	-1.00907	--	down		HOVUSG4937800	XP_-2-2-1474.1|2.6e-191|uncharacterized protein LOC1-9787318 [Aegilops tauschii subsp. tauschii]	-1.01738	K02978	down		HOVUSG2360100	BAJ94915.1|1.8e-138|predicted protein [Hordeum vulgare subsp. vulgare]	-1.03819	K02890	down
HOVUSG0533000	auxin response factor	-5.67569	K14486	down		BGI_novel_G002282	-	-6.38977	K07178	down		HOVUSG1109600	BAJ96-47.1|-.-e+--|predicted protein [Hordeum vulgare subsp. vulgare]	-1.00913	K19951	down		HOVUSG3238500	XP_-17614-81.1|2.9e-73|PREDICTED: polyubiquitin 3-like [Gossypium arboreum]	-1.01792	K08770	down		HOVUSG4871200	XP_-2-176217.1|-.-e+--|5' exonuclease Apollo-like isoform X2 [Aegilops tauschii subsp. tauschii]	-1.03847	K15340	down
BGI_novel_G003617	-	-5.66718	-	down		BGI_novel_G004936	-	-6.37504	K17545	down		HOVUSG4006600	XP_--358-417.1|3.3e-279|PREDICTED: protein NRT1/ PTR FAMILY 8.3-like [Brachypodium distachyon]	-1.00961	K14638	down		HOVUSG3935500	XP_-15626-82.1|3.5e-1-6|PREDICTED: cysteine synthase-like [Oryza sativa Japonica Group]	-1.01799	K01738	down		HOVUSG1286600	XP_-2-198751.1|1.4e-195|E3 ubiquitin-protein ligase RGLG3-like [Aegilops tauschii subsp. tauschii]	-1.0385	K16280	down
HOVUSG1673200	ATP-dependent DNA helicase	-5.66613	K19001	down		BGI_novel_G002765	-	-6.35168	K01765	down		BGI_novel_G003146	-	-1.00983	--	down		HOVUSG1980700	BAJ84826.1|-.-e+--|predicted protein [Hordeum vulgare subsp. vulgare]	-1.01827	K07964	down		HOVUSG2109900	BAK-7885.1|-.-e+--|predicted protein [Hordeum vulgare subsp. vulgare]	-1.03884	K03006	down
HOVUSG6291800	calcium-dependent protein kinase [EC:2.7.11.1]	-5.65344	K13412	down		HOVUSG0217000	XP_-2-1686-9.1|2.4e-85|zinc finger MYM-type protein 1-like isoform X2 [Aegilops tauschii subsp. tauschii]	-6.34453	K12524	down		BGI_novel_G002286	-	-1.00985	K15718	down		HOVUSG5831200	BAK-1174.1|3.3e-113|predicted protein [Hordeum vulgare subsp. vulgare]	-1.01886	K11816	down		HOVUSG1734800	XP_-1669-579.1|5.1e-69|PREDICTED: histone H3-like centromeric protein CSE4 [Gossypium hirsutum]	-1.03953	K11253	down
HOVUSG1367800	MADS-box transcription enhancer factor 2A	-5.64887	K09260	down		HOVUSG5109100	XP_-2-173561.1|6.9e-257|chaperone protein ClpB1-like [Aegilops tauschii subsp. tauschii]	-6.32793	K03695	down		BGI_novel_G006257	-	-1.00998	--	down		HOVUSG6375800	XP_-2-175965.1|-.-e+--|non-lysosomal glucosylceramidase-like [Aegilops tauschii subsp. tauschii]	-1.01973	K17108	down		BGI_novel_G005301	-	-1.04008	K18626	down
HOVUSG0344800	serine/arginine repetitive matrix protein 2	-5.64599	K13172	down		HOVUSG6035100	BAK-7958.1|3.8e-229|predicted protein [Hordeum vulgare subsp. vulgare]	-6.2738	K22683	down		HOVUSG6255200	BAJ84842.1|8.2e-1-4|predicted protein [Hordeum vulgare subsp. vulgare]	-1.01008	K17782	down		HOVUSG1986400	BAK-5993.1|1.-e-6-|predicted protein [Hordeum vulgare subsp. vulgare]	-1.02046	K11251	down		BGI_novel_G003544	-	-1.04093	K00423	down
HOVUSG2109800	pyruvate decarboxylase [EC:4.1.1.1]	-5.63421	K01568	down		HOVUSG3390600	XP_--35659-5.1|6.9e-93|PREDICTED: F-box protein At5g4961--like [Brachypodium distachyon]	-6.27205	--	down		BGI_novel_G003229	-	-1.01048	--	down		HOVUSG2034700	BAJ91-81.1|-.-e+--|predicted protein [Hordeum vulgare subsp. vulgare]	-1.02055	K17710	down		HOVUSG5291800	BAK-4455.1|-.-e+--|predicted protein [Hordeum vulgare subsp. vulgare]	-1.04093	K17964	down
HOVUSG4707500	3-isopropylmalate dehydrogenase [EC:1.1.1.85]	-5.62866	K00052	down		HOVUSG2756100	BAJ89382.1|4.1e--9|predicted protein [Hordeum vulgare subsp. vulgare]	-6.26008	--	down		BGI_novel_G002376	-	-1.01063	--	down		HOVUSG4160000	-	-1.02106	--	down		HOVUSG1202700	XP_-2-187755.1|3.-e-148|momilactone A synthase-like [Aegilops tauschii subsp. tauschii]	-1.04182	K13070	down
HOVUSG2672200	staphylococcal nuclease domain-containing protein 1	-5.62449	K15979	down		HOVUSG0409000	XP_-2-151319.1|3.4e-122|DNA-binding protein RHL1 [Aegilops tauschii subsp. tauschii]	-6.24317	K02184	down		BGI_novel_G006223	-	-1.01083	--	down		HOVUSG0337000	XP_-2-146635.1|8.9e-55|gibberellin-regulated protein 12-like [Aegilops tauschii subsp. tauschii]	-1.02106	K03860	down		HOVUSG6064500	XP_-2-2---66.1|3.2e-183|heavy metal-associated isoprenylated plant protein 35-like [Aegilops tauschii subsp. tauschii]	-1.04194	K02184	down
HOVUSG1508600	interleukin-1 receptor-associated kinase 4 [EC:2.7.11.1]	-5.61143	K04733	down		HOVUSG4988800	BAJ91932.1|-.-e+--|predicted protein [Hordeum vulgare subsp. vulgare]	-6.2384	K04733	down		BGI_novel_G006222	-	-1.01083	--	down		HOVUSG2106800	XP_-2-176844.1|4.9e-295|pentatricopeptide repeat-containing protein At2g2241-, mitochondrial-like [Aegilops tauschii subsp. tauschii]	-1.02106	K19589	down		HOVUSG1728500	EMS65526.1|2.6e-41|hypothetical protein TRIUR3_1227- [Triticum urartu]	-1.04252	--	down
HOVUSG0149500	-	-5.59246	-	down		BGI_novel_G006304	-	-6.23649	--	down		BGI_novel_G003970	-	-1.0109	--	down		HOVUSG3507700	EMT-5244.1|5.4e-188|Cysteine-rich receptor-like protein kinase 25 [Aegilops tauschii]	-1.02108	K04733	down		HOVUSG2191600	-	-1.04252	--	down
HOVUSG6223300	interleukin-1 receptor-associated kinase 4 [EC:2.7.11.1]	-5.55152	K04733	down		HOVUSG3896300	BAK-255-.1|3.3e-225|predicted protein [Hordeum vulgare subsp. vulgare]	-6.20294	--	down		HOVUSG4159000	CDM85286.1|2.9e-25-|unnamed protein product [Triticum aestivum]	-1.01126	K01188	down		HOVUSG4431900	BAJ92566.1|6.2e-47|predicted protein [Hordeum vulgare subsp. vulgare]	-1.02114	--	down		HOVUSG0947800	BAK-2-48.1|1.7e-1-3|predicted protein [Hordeum vulgare subsp. vulgare]	-1.04359	K04733	down
HOVUSG3563300	-	-5.52356	-	down		HOVUSG5621800	XP_-2-15-645.1|5.5e-8-|uncharacterized protein LOC1-9735855 [Aegilops tauschii subsp. tauschii]	-6.17925	--	down		BGI_novel_G005440	-	-1.01128	--	down		HOVUSG6271100	XP_-2-148289.1|-.-e+--|ATP-dependent zinc metalloprotease FTSH 3, mitochondrial-like [Aegilops tauschii subsp. tauschii]	-1.02148	K08956	down		HOVUSG1539700	BAJ9682-.1|-.-e+--|predicted protein [Hordeum vulgare subsp. vulgare]	-1.04397	K05665	down
HOVUSG3691200	interleukin-1 receptor-associated kinase 4 [EC:2.7.11.1]	-5.52258	K04733	down		HOVUSG5621700	XP_-17645-83.1|4.2e-11|PREDICTED: basic proline-rich protein-like [Gossypium arboreum]	-6.12386	K04733	down		HOVUSG6093700	BAJ99613.1|5.9e-11-|predicted protein [Hordeum vulgare subsp. vulgare]	-1.01158	K02184	down		HOVUSG5116100	XP_-2-17-961.1|-.-e+--|tyrosine-sulfated glycopeptide receptor 1-like [Aegilops tauschii subsp. tauschii]	-1.0217	K13415	down		HOVUSG2477600	BAJ99442.1|8.2e-172|predicted protein [Hordeum vulgare subsp. vulgare]	-1.04439	K13172	down
BGI_novel_G002223	chloroplastic oxoene reductase [EC:1.3.1.-]	-5.5025	K00224	down		HOVUSG3495900	XP_-2-165-23.1|6.1e-3-|E3 ubiquitin-protein ligase ORTHRUS 2-like [Aegilops tauschii subsp. tauschii]	-6.12355	K10638	down		BGI_novel_G004357	-	-1.01191	K13420	down		HOVUSG2780100	-	-1.0217	--	down		HOVUSG0443900	BAJ98417.1|1.8e-222|predicted protein [Hordeum vulgare subsp. vulgare]	-1.04455	K01805	down
HOVUSG3932000	interleukin-1 receptor-associated kinase 4 [EC:2.7.11.1]	-5.48487	K04733	down		BGI_novel_G006291	-	-6.11306	--	down		HOVUSG4671600	XP_-2-15--57.1|-.-e+--|ABC transporter F family member 1-like [Aegilops tauschii subsp. tauschii]	-1.012	K06185	down		HOVUSG2558100	XP_-2-14672-.1|4.4e-56|DNA topoisomerase 2-like [Aegilops tauschii subsp. tauschii]	-1.0223	K03164	down		HOVUSG2867700	BAK-7897.1|6.1e-237|predicted protein, partial [Hordeum vulgare subsp. vulgare]	-1.04487	K01228	down
BGI_novel_G002672	-	-5.48113	-	down		HOVUSG1228800	XP_-2-195687.1|3.1e-65|putative clathrin assembly protein At2g-16-- [Aegilops tauschii subsp. tauschii]	-6.07428	K20043	down		BGI_novel_G005009	-	-1.01207	--	down		HOVUSG4689100	XP_-2-1969--.1|-.-e+--|subtilisin-like protease SBT4.13 [Aegilops tauschii subsp. tauschii]	-1.02237	K15333	down		BGI_novel_G006662	-	-1.04495	K20478	down
BGI_novel_G003716	-	-5.47978	-	down		HOVUSG5866600	BAK-6241.1|2.9e-2-5|predicted protein [Hordeum vulgare subsp. vulgare]	-6.05247	--	down		HOVUSG3199300	BAJ84981.1|-.-e+--|predicted protein [Hordeum vulgare subsp. vulgare]	-1.01254	K01953	down		HOVUSG4119900	XP_-2-177813.1|4.-e-199|mitotic checkpoint protein BUB3.2-like [Aegilops tauschii subsp. tauschii]	-1.02258	K02180	down		HOVUSG4002600	XP_-2-165372.1|1.5e-296|xyloglucan galactosyltransferase KATAMARI1 homolog [Aegilops tauschii subsp. tauschii]	-1.04509	K20888	down
HOVUSG2252000	alpha-D-xyloside xylohydrolase [EC:3.2.1.177]	-5.47573	K15925	down		HOVUSG1527100	EMT28238.1|3.2e-11|hypothetical protein F775_227-4 [Aegilops tauschii]	-6.04568	K03686	down		HOVUSG5511800	BAJ98432.1|6.2e-125|predicted protein [Hordeum vulgare subsp. vulgare]	-1.01264	K01623	down		HOVUSG6434300	BAK-5279.1|-.-e+--|predicted protein [Hordeum vulgare subsp. vulgare]	-1.02284	K07466	down		HOVUSG5927400	BAJ89694.1|4.3e-298|predicted protein [Hordeum vulgare subsp. vulgare]	-1.04522	K08150	down
BGI_novel_G004936	serine/threonine-protein kinase ULK4 [EC:2.7.11.1]	-5.42626	K17545	down		BGI_novel_G006188	-	-6.03981	K10406	down		HOVUSG1658800	XP_--664476-.2|6.7e-244|PREDICTED: formamidase-like [Oryza brachyantha]	-1.01269	K01455	down		HOVUSG6257800	BAJ97995.1|-.-e+--|predicted protein [Hordeum vulgare subsp. vulgare]	-1.02308	K22733	down		HOVUSG3614300	BAJ853-2.1|3.1e-288|predicted protein, partial [Hordeum vulgare subsp. vulgare]	-1.04527	K08150	down
HOVUSG3601300	beta-galactosidase [EC:3.2.1.23]	-5.40939	K12309	down		BGI_novel_G004149	-	-6.0025	K14300	down		HOVUSG0914800	BAJ87338.1|2.5e-91|predicted protein [Hordeum vulgare subsp. vulgare]	-1.01271	K08360	down		HOVUSG4084700	XP_-2-16-563.1|3.-e-24|F-box/LRR-repeat MAX2 homolog [Aegilops tauschii subsp. tauschii]	-1.02308	K00430	down		HOVUSG2236900	XP_-2-173718.1|9.8e-191|putative F-box/FBD/LRR-repeat protein At4g-322- [Aegilops tauschii subsp. tauschii]	-1.04546	K00430	down
HOVUSG0937400	nitrate reductase (NAD(P)H) [EC:1.7.1.1 1.7.1.2 1.7.1.3]	-5.40667	K10534	down		HOVUSG0018200	BAJ973-6.1|2.2e-258|predicted protein [Hordeum vulgare subsp. vulgare]	-6	K10960	down		HOVUSG3511300	XP_--3567783.1|6.8e-144|PREDICTED: protein MAK16 homolog [Brachypodium distachyon]	-1.01312	K14831	down		HOVUSG2271900	BAK--152.1|1.3e-21|predicted protein [Hordeum vulgare subsp. vulgare]	-1.02317	--	down		HOVUSG0168000	XP_--3578256.1|-.-e+--|PREDICTED: glucose-6-phosphate isomerase 1, chloroplastic [Brachypodium distachyon]	-1.04549	K01810	down
HOVUSG0147800	oryzalexin E synthase [EC:1.14.14.122]	-5.40248	K21718	down		HOVUSG0289400	CAC29241.1|5.7e-73|MLA6 protein [Hordeum vulgare subsp. vulgare]	-5.99195	K13457	down		BGI_novel_G002100	-	-1.01326	K18626	down		BGI_novel_G002559	-	-1.02373	--	down		HOVUSG0748100	BAJ92347.1|8.3e-261|predicted protein [Hordeum vulgare subsp. vulgare]	-1.04557	K06129	down
BGI_novel_G003849	mucin-19	-5.33628	K22020	down		BGI_novel_G000758	-	-5.98972	K01188	down		BGI_novel_G006578	-	-1.01338	K01180	down		HOVUSG0841800	XP_-2-179544.1|3.4e-139|uncharacterized protein At5g-224--like [Aegilops tauschii subsp. tauschii]	-1.02385	K08956	down		BGI_novel_G004655	-	-1.04578	--	down
BGI_novel_G004096	-	-5.3339	-	down		HOVUSG0079400	-	-5.97923	K21777	down		BGI_novel_G000590	-	-1.01346	K18626	down		BGI_novel_G006738	-	-1.02455	K13484	down		HOVUSG2906600	BAJ92579.1|1.5e-81|predicted protein [Hordeum vulgare subsp. vulgare]	-1.04624	K00966	down
HOVUSG4429900	multidrug resistance protein, MATE family	-5.3235	K03327	down		HOVUSG5365600	XP_-2-19481-.1|4.6e-93|thymocyte nuclear protein 1 [Aegilops tauschii subsp. tauschii]	-5.97537	K09761	down		HOVUSG1642000	BAJ94139.1|-.-e+--|predicted protein, partial [Hordeum vulgare subsp. vulgare]	-1.01372	K12446	down		HOVUSG2904500	-	-1.02466	--	down		HOVUSG3791100	BAJ8994-.1|-.-e+--|predicted protein [Hordeum vulgare subsp. vulgare]	-1.04654	K22733	down
HOVUSG1826500	glutamate receptor, ionotropic, plant	-5.30195	K05387	down		BGI_novel_G006494	-	-5.97154	K01426	down		HOVUSG4373000	BAK-6746.1|-.-e+--|predicted protein [Hordeum vulgare subsp. vulgare]	-1.01373	K04730	down		HOVUSG2407100	EMS61757.1|9.2e-13|hypothetical protein TRIUR3_22814 [Triticum urartu]	-1.02466	--	down		HOVUSG4895200	BAK-7588.1|1.9e-24|predicted protein [Hordeum vulgare subsp. vulgare]	-1.04669	K21952	down
HOVUSG2845700	ferric-chelate reductase [EC:1.16.1.7]	-5.29278	K00521	down		HOVUSG4474100	XP_-2-16-517.1|-.-e+--|putative disease resistance RPP13-like protein 1 [Aegilops tauschii subsp. tauschii]	-5.94145	K15078	down		HOVUSG4134000	OEL37--2.1|1.6e-158|G-type lectin S-receptor-like serine/threonine-protein kinase [Dichanthelium oligosanthes]	-1.01381	K04733	down		HOVUSG6520800	BAJ99-34.1|2.2e-112|predicted protein [Hordeum vulgare subsp. vulgare]	-1.02477	K09699	down		HOVUSG2595000	BAK--781.1|-.-e+--|predicted protein [Hordeum vulgare subsp. vulgare]	-1.04672	K11490	down
HOVUSG2824400	-	-5.2854	-	down		HOVUSG4966900	EMS689-1.1|3.-e-127|Wall-associated receptor kinase 5 [Triticum urartu]	-5.93958	K04733	down		HOVUSG5762700	XP_-2-1814-4.1|5.2e-279|polyadenylate-binding protein RBP45-like isoform X1 [Aegilops tauschii subsp. tauschii]	-1.01385	K03231	down		HOVUSG1022600	-	-1.02545	--	down		BGI_novel_G002096	-	-1.04731	--	down
HOVUSG3254700	prolyl oligopeptidase [EC:3.4.21.26]	-5.2797	K01322	down		HOVUSG5063500	AAK55324.1|6.-e-135|thaumatin-like protein TLP6 [Hordeum vulgare]	-5.92408	K04733	down		BGI_novel_G003459	-	-1.01408	K09753	down		HOVUSG0144400	XP_-2-163-5-.1|6.3e-87|uncharacterized protein LOC1-9748435 [Aegilops tauschii subsp. tauschii]	-1.02554	K13356	down		HOVUSG4321300	EMS48-15.1|-.-e+--|hypothetical protein TRIUR3_15376 [Triticum urartu]	-1.04924	K06180	down
HOVUSG0805100	zinc finger SWIM domain-containing protein 3	-5.27612	K17604	down		BGI_novel_G003142	-	-5.87036	K07517	down		BGI_novel_G005065	-	-1.01417	--	down		HOVUSG4781400	XP_-2-157363.1|7.7e-117|acyl-protein thioesterase 1 homolog 1-like [Aegilops tauschii subsp. tauschii]	-1.02576	K06130	down		HOVUSG2277800	BAJ89618.1|1.7e-14-|predicted protein [Hordeum vulgare subsp. vulgare]	-1.05026	K09422	down
HOVUSG6453900	formin 2	-5.26983	K02184	down		HOVUSG2477800	-	-5.86561	--	down		HOVUSG6466000	XP_-2-183315.1|1.2e-1-|uncharacterized protein LOC1-976899- [Aegilops tauschii subsp. tauschii]	-1.01531	--	down		HOVUSG5070900	XP_-2-192374.1|9.6e-93|protein SRC2-like [Aegilops tauschii subsp. tauschii]	-1.02647	K03006	down		HOVUSG0955800	BAK-5842.1|-.-e+--|predicted protein [Hordeum vulgare subsp. vulgare]	-1.05063	K15333	down
BGI_novel_G003564	interleukin-1 receptor-associated kinase 4 [EC:2.7.11.1]	-5.26545	K04733	down		BGI_novel_G000490	-	-5.85487	K00512	down		BGI_novel_G002401	-	-1.0158	K20318	down		HOVUSG2131100	AEO86623.1|-.-e+--|Ku7- [Hordeum vulgare subsp. vulgare]	-1.0268	K10884	down		HOVUSG6386600	XP_-2-173525.1|5.9e-69|auxin-responsive protein SAUR36-like [Aegilops tauschii subsp. tauschii]	-1.05063	K14488	down
HOVUSG5036300	replication factor A2	-5.26431	K10739	down		HOVUSG4476500	BAJ87149.1|3.3e-136|predicted protein [Hordeum vulgare subsp. vulgare]	-5.83451	K04730	down		HOVUSG1375800	XP_-15622996.1|3.5e-8-|PREDICTED: uncharacterized endoplasmic reticulum membrane protein YGL-1-W [Oryza sativa Japonica Group]	-1.01594	K13172	down		HOVUSG4974400	XP_--3558-87.1|-.-e+--|PREDICTED: acetate/butyrate--CoA ligase AAE7, peroxisomal [Brachypodium distachyon]	-1.02699	K01913	down		HOVUSG1479800	XP_-2-199892.1|2.6e-4-|protein FAR1-RELATED SEQUENCE 5-like [Aegilops tauschii subsp. tauschii]	-1.05063	--	down
BGI_novel_G006644	zinc finger protein 143/76	-5.26303	K20828	down		HOVUSG5502100	EMT-8586.1|1.6e-56|hypothetical protein F775_-2776 [Aegilops tauschii]	-5.8134	--	down		HOVUSG5250900	XP_-2-146967.1|2.8e-162|uncharacterized protein LOC1-9732183 [Aegilops tauschii subsp. tauschii]	-1.01608	K04733	down		BGI_novel_G003515	-	-1.02728	K01537	down		HOVUSG2028800	BAK--694.1|-.-e+--|predicted protein [Hordeum vulgare subsp. vulgare]	-1.05096	K01179	down
HOVUSG5782200	peroxidase [EC:1.11.1.7]	-5.26167	K00430	down		HOVUSG0890800	BAJ94492.1|2.7e-198|predicted protein [Hordeum vulgare subsp. vulgare]	-5.77698	K01569	down		HOVUSG4681100	XP_-2-174222.1|1.6e-131|protein MAIN-LIKE 2-like [Aegilops tauschii subsp. tauschii]	-1.01612	K11816	down		HOVUSG5778900	XP_-2-195438.1|1.7e-85|ethylene-responsive transcription factor ERF-71-like isoform X1 [Aegilops tauschii subsp. tauschii]	-1.02748	K09286	down		HOVUSG0088500	XP_-2-176629.1|8.4e-17-|protein BPS1, chloroplastic-like [Aegilops tauschii subsp. tauschii]	-1.05123	K13172	down
BGI_novel_G003935	-	-5.25739	-	down		HOVUSG5496300	CDM83272.1|4.2e-15-|unnamed protein product [Triticum aestivum]	-5.77369	K07198	down		HOVUSG5981500	XP_-2-181895.1|-.-e+--|protein DYAD-like [Aegilops tauschii subsp. tauschii]	-1.01668	K14536	down		HOVUSG6413800	-	-1.02748	--	down		HOVUSG2373700	BAJ96979.1|6.6e-311|predicted protein [Hordeum vulgare subsp. vulgare]	-1.05172	K00275	down
HOVUSG4827800	chromosome transmission fidelity protein 4	-5.25267	K11274	down		HOVUSG4340100	XP_--3579-59.1|4.2e-31-|PREDICTED: asparagine synthetase [glutamine-hydrolyzing] [Brachypodium distachyon]	-5.76783	K01953	down		BGI_novel_G005538	-	-1.01679	--	down		HOVUSG6061200	ALS19778.1|1.7e-277|CBL-interacting protein kinase 28 [Hordeum vulgare subsp. spontaneum]	-1.02829	K07198	down		HOVUSG4781300	XP_-2-974988.1|7.-e-14|protein tesmin/TSO1-like CXC 2 [Arachis ipaensis]	-1.05184	K21776	down
HOVUSG3994400	-	-5.24992	-	down		HOVUSG4672400	XP_-2-182945.1|4.-e-16|DNA (cytosine-5)-methyltransferase 1-like isoform X1 [Aegilops tauschii subsp. tauschii]	-5.74559	K00558	down		HOVUSG2786200	ASU5-463.1|1.1e-145|bZIP transcription factor 62 [Hordeum vulgare]	-1.01706	--	down		HOVUSG1547000	XP_--3564554.1|9.6e-75|PREDICTED: 4-S ribosomal protein S23 [Brachypodium distachyon]	-1.02968	K02973	down		HOVUSG5253700	BAK-2427.1|3.-e-24|predicted protein [Hordeum vulgare subsp. vulgare]	-1.05199	--	down
HOVUSG4672400	DNA (cytosine-5)-methyltransferase 1 [EC:2.1.1.37]	-5.24982	K00558	down		HOVUSG1157200	XP_-2-15426-.1|1.2e-56|protein NSP-INTERACTING KINASE 3 isoform X2 [Aegilops tauschii subsp. tauschii]	-5.74273	K04733	down		HOVUSG4570100	BAJ99444.1|2.-e-116|predicted protein, partial [Hordeum vulgare subsp. vulgare]	-1.01707	K03163	down		HOVUSG3428400	-	-1.02975	--	down		HOVUSG1254200	XP_-2-185597.1|4.5e-1-5|probable cytokinin riboside 5'-monophosphate phosphoribohydrolase LOGL1- isoform X1 [Aegilops tauschii subsp. tauschii]	-1.0521	K22522	down
BGI_novel_G001382	interleukin-1 receptor-associated kinase 4 [EC:2.7.11.1]	-5.24793	K04733	down		BGI_novel_G006786	-	-5.73779	--	down		HOVUSG1584500	BAK-4742.1|7.5e-5-|predicted protein [Hordeum vulgare subsp. vulgare]	-1.01707	--	down		HOVUSG0455400	BAJ91587.1|1.1e-19-|predicted protein [Hordeum vulgare subsp. vulgare]	-1.03148	K09422	down		HOVUSG3196700	EMT28-75.1|7.7e-24|TOM1-like protein 2 [Aegilops tauschii]	-1.05247	K03283	down
BGI_novel_G004662	-	-5.22239	-	down		HOVUSG4921700	BAJ85218.1|3.9e-135|predicted protein [Hordeum vulgare subsp. vulgare]	-5.73736	K10878	down		BGI_novel_G005170	-	-1.01724	--	down		HOVUSG1900900	XP_-2-167526.1|-.-e+--|pentatricopeptide repeat-containing protein At4g213-- isoform X2 [Aegilops tauschii subsp. tauschii]	-1.03194	K01176	down		BGI_novel_G005109	-	-1.05247	--	down
HOVUSG0141700	xyloglucan 6-xylosyltransferase [EC:2.4.2.39]	-5.21628	K08238	down		BGI_novel_G003716	-	-5.7149	--	down		HOVUSG0919400	BAK-122-.1|1.1e-24|predicted protein [Hordeum vulgare subsp. vulgare]	-1.01749	K20222	down		HOVUSG2397600	BAJ94299.1|-.-e+--|predicted protein [Hordeum vulgare subsp. vulgare]	-1.03221	K13447	down		HOVUSG0268900	BAK-2375.1|1.3e-141|predicted protein [Hordeum vulgare subsp. vulgare]	-1.0526	K17268	down
HOVUSG5068500	ubiquitin C	-5.21224	K08770	down		HOVUSG5110300	-	-5.70515	K22804	down		BGI_novel_G002115	-	-1.01749	--	down		HOVUSG1221600	BAJ9748-.1|5.1e-241|predicted protein [Hordeum vulgare subsp. vulgare]	-1.03226	K07024	down		HOVUSG0260700	BAJ89644.1|1.1e-146|predicted protein [Hordeum vulgare subsp. vulgare]	-1.0532	K05389	down
HOVUSG2971300	xyloglucan fucosyltransferase [EC:2.4.1.-]	-5.20163	K13681	down		BGI_novel_G000326	-	-5.70296	K04733	down		BGI_novel_G004978	-	-1.01759	--	down		HOVUSG6042900	BAK-5252.1|1.7e-29|predicted protein [Hordeum vulgare subsp. vulgare]	-1.03242	--	down		HOVUSG0511000	OEL2-373.1|5.1e-23|hypothetical protein BAE44_--186-3 [Dichanthelium oligosanthes]	-1.05387	--	down
HOVUSG0845000	interleukin-1 receptor-associated kinase 4 [EC:2.7.11.1]	-5.19202	K04733	down		BGI_novel_G006643	-	-5.70044	K20828	down		BGI_novel_G005067	-	-1.01763	K21407	down		HOVUSG0743900	XP_-2-187642.1|7.5e-79|uncharacterized protein LOC1-9773362 [Aegilops tauschii subsp. tauschii]	-1.03258	K02935	down		HOVUSG4093500	PAN35859.1|1.1e-42|hypothetical protein PAHAL_F-1678 [Panicum hallii]	-1.05387	K00430	down
HOVUSG2048700	solute carrier family 15 (peptide/histidine transporter), member 3/4	-5.16792	K14638	down		HOVUSG1897900	EMT-5638.1|1.6e-84|Putative cysteine-rich receptor-like protein kinase 39 [Aegilops tauschii]	-5.69676	K15397	down		BGI_novel_G003167	-	-1.01766	--	down		HOVUSG0588800	BAK-7182.1|2.8e-129|predicted protein [Hordeum vulgare subsp. vulgare]	-1.03317	K13800	down		HOVUSG2307900	BAJ85313.1|-.-e+--|predicted protein [Hordeum vulgare subsp. vulgare]	-1.0543	K14306	down
HOVUSG1157200	interleukin-1 receptor-associated kinase 4 [EC:2.7.11.1]	-5.16099	K04733	down		HOVUSG0170900	BAJ95981.1|1.4e-299|predicted protein [Hordeum vulgare subsp. vulgare]	-5.69389	K04733	down		HOVUSG2038900	XP_-2-15-876.1|4.2e-5-|pyruvate dehydrogenase E1 component subunit beta-2, mitochondrial [Aegilops tauschii subsp. tauschii]	-1.01785	K00162	down		HOVUSG5010300	XP_-2-154896.1|-.-e+--|putative pentatricopeptide repeat-containing protein At3g49142 [Aegilops tauschii subsp. tauschii]	-1.03395	K22733	down		HOVUSG6268300	EMT-8468.1|-.-e+--|LRR receptor-like serine/threonine-protein kinase FLS2 [Aegilops tauschii]	-1.05445	K13466	down
HOVUSG1331200	-	-5.12881	-	down		HOVUSG4100000	BAK-3915.1|5.3e-2-7|predicted protein [Hordeum vulgare subsp. vulgare]	-5.68472	--	down		BGI_novel_G004997	-	-1.01788	--	down		BGI_novel_G004255	-	-1.03428	K08669	down		HOVUSG3195800	BAK-2325.1|8.-e-245|predicted protein [Hordeum vulgare subsp. vulgare]	-1.05469	K15406	down
HOVUSG4934500	disease resistance protein RPM1	-5.10046	K13457	down		BGI_novel_G000755	-	-5.68049	--	down		BGI_novel_G003368	-	-1.01898	--	down		HOVUSG4636900	CDM79997.1|6.9e-56|unnamed protein product [Triticum aestivum]	-1.03432	K04730	down		HOVUSG0611600	XP_--4965557.1|7.6e-86|PREDICTED: serine/threonine-protein phosphatase PP1 isozyme 1-like [Setaria italica]	-1.05556	K11323	down
BGI_novel_G003433	photosystem I P700 chlorophyll a apoprotein A1	-5.09954	K02689	down		HOVUSG3036300	BAK-2589.1|-.-e+--|predicted protein [Hordeum vulgare subsp. vulgare]	-5.66966	K04733	down		BGI_novel_G001203	-	-1.01924	--	down		BGI_novel_G004357	-	-1.03434	K13420	down		HOVUSG4521200	EMT25165.1|5.6e-158|hypothetical protein F775_2285- [Aegilops tauschii]	-1.05616	--	down
BGI_novel_G001449	peroxidase [EC:1.11.1.7]	-5.08746	K00430	down		HOVUSG1673200	XP_-14755333.1|2.4e-45|PREDICTED: uncharacterized protein LOC1-45827-7 isoform X2 [Brachypodium distachyon]	-5.66261	K19001	down		HOVUSG4474900	EMS49961.1|1.2e--8|hypothetical protein TRIUR3_23843 [Triticum urartu]	-1.01937	--	down		HOVUSG3066900	XP_-2-166-31.1|-.-e+--|DNA polymerase I A, chloroplastic-like [Aegilops tauschii subsp. tauschii]	-1.03451	K02335	down		HOVUSG2965600	XP_--2454635.2|1.3e-111|uncharacterized protein LOC8-75222 [Sorghum bicolor]	-1.05646	K22020	down
HOVUSG1300100	ferric-chelate reductase [EC:1.16.1.7]	-5.07414	K00521	down		HOVUSG6171000	XP_-2-17293-.1|3.1e-76|12-oxophytodienoate reductase 1-like [Aegilops tauschii subsp. tauschii]	-5.65445	K05894	down		HOVUSG5612100	XP_-2-197315.1|1.4e-22|BUD13 homolog [Aegilops tauschii subsp. tauschii]	-1.01967	K13106	down		HOVUSG2322000	BAK-6963.1|2.6e-165|predicted protein [Hordeum vulgare subsp. vulgare]	-1.03471	K22020	down		HOVUSG4914300	XP_-2-164998.1|-.-e+--|uncharacterized protein LOC1-975-449 isoform X1 [Aegilops tauschii subsp. tauschii]	-1.05733	K11643	down
HOVUSG0327900	chitinase [EC:3.2.1.14]	-5.07325	K01183	down		BGI_novel_G003152	-	-5.63807	K02184	down		BGI_novel_G004263	-	-1.02004	--	down		BGI_novel_G002997	-	-1.03477	--	down		BGI_novel_G006508	-	-1.05733	--	down
HOVUSG4306700	structure-specific endonuclease subunit SLX1 [EC:3.6.1.-]	-5.04924	K15078	down		HOVUSG2701400	XP_-2-19615-.1|2.2e-58|GDT1-like protein 4 [Aegilops tauschii subsp. tauschii]	-5.63691	K15382	down		HOVUSG6385600	BAJ93176.1|-.-e+--|predicted protein [Hordeum vulgare subsp. vulgare]	-1.02005	K14312	down		HOVUSG5142900	BAJ89861.1|2.5e-276|predicted protein [Hordeum vulgare subsp. vulgare]	-1.03617	K21952	down		BGI_novel_G004846	-	-1.05889	--	down
HOVUSG1399700	serine/threonine-protein kinase ULK4 [EC:2.7.11.1]	-5.04803	K17545	down		HOVUSG4798900	XP_-2-181572.1|-.-e+--|ABC transporter C family member 1--like isoform X2 [Aegilops tauschii subsp. tauschii]	-5.62936	K05666	down		HOVUSG0337700	PAN12389.1|1.1e-272|hypothetical protein PAHAL_B-2781 [Panicum hallii]	-1.02026	K08150	down		HOVUSG5503100	BAK-3325.1|1.4e-283|predicted protein [Hordeum vulgare subsp. vulgare]	-1.03696	K10955	down		HOVUSG3199600	BAJ9-12-.1|6.1e-43|predicted protein [Hordeum vulgare subsp. vulgare]	-1.05889	K01206	down
BGI_novel_G001383	serine/threonine-protein kinase ULK4 [EC:2.7.11.1]	-5.04439	K17545	down		HOVUSG2524900	XP_-2-19-416.1|1.3e-44|uncharacterized protein LOC1-9776172 [Aegilops tauschii subsp. tauschii]	-5.61471	K09833	down		HOVUSG3254400	XP_-2-181239.1|3.5e-29-|putative tRNA pseudouridine synthase Pus1- isoform X1 [Aegilops tauschii subsp. tauschii]	-1.02077	K07583	down		HOVUSG0106800	KQJ89782.1|5.8e-13|hypothetical protein BRADI_4g27734 [Brachypodium distachyon]	-1.03747	--	down		HOVUSG5745900	XP_-2-15716-.1|7.-e-84|uncharacterized protein LOC1-9742485 [Aegilops tauschii subsp. tauschii]	-1.05938	K02184	down
BGI_novel_G004133	-	-5.04439	-	down		BGI_novel_G000161	-	-5.60288	K12185	down		HOVUSG0752800	BAK-7256.1|-.-e+--|predicted protein [Hordeum vulgare subsp. vulgare]	-1.02106	K01674	down		HOVUSG5525800	XP_-2-153-94.1|-.-e+--|serine/threonine-protein kinase TIO [Aegilops tauschii subsp. tauschii]	-1.03747	K06228	down		HOVUSG2178700	BAK-2912.1|-.-e+--|predicted protein [Hordeum vulgare subsp. vulgare]	-1.06095	K04733	down
HOVUSG0368100	formin 2	-5.04439	K02184	down		HOVUSG5706700	XP_-15643696.1|4.6e-18|PREDICTED: tRNA A64-2'-O-ribosylphosphate transferase [Oryza sativa Japonica Group]	-5.6009	K15463	down		HOVUSG5026400	BAK-5-42.1|3.4e-25|predicted protein [Hordeum vulgare subsp. vulgare]	-1.02143	--	down		HOVUSG0573100	BAJ9-186.1|2.7e-272|predicted protein [Hordeum vulgare subsp. vulgare]	-1.03926	K04628	down		HOVUSG0566700	BAJ92243.1|2.4e-21-|predicted protein [Hordeum vulgare subsp. vulgare]	-1.06114	K04733	down
HOVUSG1604400	interleukin-1 receptor-associated kinase 4 [EC:2.7.11.1]	-5	K04733	down		HOVUSG1349900	BAK-4925.1|3.9e-72|predicted protein [Hordeum vulgare subsp. vulgare]	-5.59418	K05610	down		HOVUSG2984000	BAJ87987.1|5.2e-14-|predicted protein [Hordeum vulgare subsp. vulgare]	-1.02161	K04730	down		BGI_novel_G002839	-	-1.03953	--	down		HOVUSG4666700	BAK-3457.1|3.9e-197|predicted protein [Hordeum vulgare subsp. vulgare]	-1.06127	K15285	down
HOVUSG5295900	interleukin-1 receptor-associated kinase 1 [EC:2.7.11.1]	-4.99653	K04730	down		HOVUSG6472700	KQJ81484.1|3.2e-58|hypothetical protein BRADI_5g-1-3- [Brachypodium distachyon]	-5.57827	K00784	down		HOVUSG1163200	BAJ97141.1|1.6e-283|predicted protein [Hordeum vulgare subsp. vulgare]	-1.0217	K17964	down		HOVUSG3643000	BAJ95313.1|7.6e-245|predicted protein [Hordeum vulgare subsp. vulgare]	-1.04057	K00161	down		HOVUSG2571300	BAJ98121.1|-.-e+--|predicted protein [Hordeum vulgare subsp. vulgare]	-1.06228	K06617	down
BGI_novel_G000758	beta-glucosidase [EC:3.2.1.21]	-4.9959	K01188	down		HOVUSG2964500	XP_-2-18253-.1|9.-e-91|uncharacterized protein LOC1-9768199 [Aegilops tauschii subsp. tauschii]	-5.57743	K08592	down		HOVUSG6071300	XP_-2-172598.1|-.-e+--|subtilisin-like protease SBT3.18 [Aegilops tauschii subsp. tauschii]	-1.02214	K15333	down		HOVUSG0823800	XP_-2-16-8-2.1|2.4e-52|6-S ribosomal protein L27-3-like [Aegilops tauschii subsp. tauschii]	-1.04064	K02901	down		HOVUSG4984600	XP_-2-163-33.1|3.9e-261|autophagy-related protein 18a [Aegilops tauschii subsp. tauschii]	-1.06276	K22991	down
HOVUSG1897900	3-ketoacyl-CoA synthase [EC:2.3.1.199]	-4.98862	K15397	down		HOVUSG3331700	BAJ944-4.1|6.9e-272|predicted protein [Hordeum vulgare subsp. vulgare]	-5.56682	K13457	down		BGI_novel_G005835	-	-1.02246	--	down		HOVUSG1598600	BAJ9123-.1|-.-e+--|predicted protein [Hordeum vulgare subsp. vulgare]	-1.04081	K00666	down		HOVUSG2602900	XP_--4957594.1|9.7e-67|PREDICTED: ubiquitin-like [Setaria italica]	-1.06301	K02927	down
HOVUSG0713700	spermidine dicoumaroyl transferase [EC:2.3.1.249]	-4.98733	K20240	down		HOVUSG4445300	BAK-3-77.1|1.6e-265|predicted protein [Hordeum vulgare subsp. vulgare]	-5.56605	K10268	down		HOVUSG2018700	XP_-2-194973.1|6.2e-163|F-box protein At2g2316--like [Aegilops tauschii subsp. tauschii]	-1.02246	K04730	down		HOVUSG4824300	BAJ91754.1|5.1e-21|predicted protein [Hordeum vulgare subsp. vulgare]	-1.04103	--	down		HOVUSG5016400	EMS59914.1|2.3e-39|Acyl-CoA-binding domain-containing protein 3 [Triticum urartu]	-1.06341	K10955	down
HOVUSG0113300	interleukin-1 receptor-associated kinase 4 [EC:2.7.11.1]	-4.98489	K04733	down		BGI_novel_G003822	-	-5.54946	K18626	down		HOVUSG1190600	BAK-2691.1|1.1e-15|predicted protein [Hordeum vulgare subsp. vulgare]	-1.02253	K05752	down		HOVUSG1113000	XP_-2-154388.1|8.-e-61|uncharacterized protein LOC1-9739742 [Aegilops tauschii subsp. tauschii]	-1.04182	K12900	down		HOVUSG0291500	KGN46555.1|3.6e-37|hypothetical protein Csa_6G1-853- [Cucumis sativus]	-1.06413	K11323	down
BGI_novel_G006470	urease accessory protein	-4.984	K03188	down		HOVUSG6429800	XP_-2-157157.1|-.-e+--|protein Rf1, mitochondrial-like [Aegilops tauschii subsp. tauschii]	-5.54689	K17964	down		BGI_novel_G003092	-	-1.02267	K18626	down		BGI_novel_G003049	-	-1.04264	K01087	down		HOVUSG2712300	BAJ91791.1|1.-e-4-|predicted protein [Hordeum vulgare subsp. vulgare]	-1.06413	K12236	down
BGI_novel_G004264	-	-4.97575	-	down		BGI_novel_G005641	-	-5.53276	K04733	down		HOVUSG2797600	XP_-2-167696.1|7.9e-1-4|putative HVA22-like protein g [Aegilops tauschii subsp. tauschii]	-1.02299	K17338	down		HOVUSG3156600	BAJ96-21.1|1.9e-157|predicted protein [Hordeum vulgare subsp. vulgare]	-1.04286	K09841	down		HOVUSG5761100	XP_-2-148484.1|-.-e+--|pentatricopeptide repeat-containing protein At5g5285-, chloroplastic-like [Aegilops tauschii subsp. tauschii]	-1.06413	K01176	down
HOVUSG5030800	calcium-dependent protein kinase [EC:2.7.11.1]	-4.96852	K13412	down		HOVUSG0141700	BAK-6777.1|2.2e-74|predicted protein [Hordeum vulgare subsp. vulgare]	-5.52436	K08238	down		HOVUSG6401200	XP_-2-197961.1|1.3e-24|uncharacterized protein LOC1-9783775 [Aegilops tauschii subsp. tauschii]	-1.02308	K11426	down		HOVUSG4373900	XP_-2-164275.1|9.7e-268|pentatricopeptide repeat-containing protein At3g1277--like [Aegilops tauschii subsp. tauschii]	-1.04394	K22565	down		HOVUSG2128800	EMS68783.1|2.-e-226|hypothetical protein TRIUR3_16389 [Triticum urartu]	-1.06413	K17964	down
HOVUSG6114100	histone-binding protein RBBP4	-4.96845	K10752	down		HOVUSG5130600	XP_-2-188851.1|7.-e-38|uncharacterized protein LOC1-9774528 isoform X2 [Aegilops tauschii subsp. tauschii]	-5.50779	K20855	down		HOVUSG3673400	EMT178-3.1|7.5e-134|hypothetical protein F775_22676 [Aegilops tauschii]	-1.02346	K08669	down		HOVUSG1057700	EMT-8576.1|7.9e-2-|Arginyl-tRNA synthetase [Aegilops tauschii]	-1.04439	--	down		HOVUSG2568200	BAJ85325.1|8.5e-25-|predicted protein [Hordeum vulgare subsp. vulgare]	-1.06428	K04733	down
HOVUSG4689400	ethylene-insensitive protein 3	-4.95406	K14514	down		HOVUSG4884200	BAK-3618.1|2.-e-1-2|predicted protein [Hordeum vulgare subsp. vulgare]	-5.48021	K01365	down		BGI_novel_G006113	-	-1.02373	--	down		HOVUSG5101800	XP_-2-182253.1|6.6e-259|hydroquinone glucosyltransferase-like [Aegilops tauschii subsp. tauschii]	-1.04439	K08237	down		HOVUSG3015400	BAJ89621.1|1.9e-279|predicted protein [Hordeum vulgare subsp. vulgare]	-1.06432	K22706	down
BGI_novel_G001934	cytochrome b-561 [EC:7.2.1.3]	-4.94298	K08360	down		HOVUSG5009000	XP_--357363-.1|-.-e+--|PREDICTED: protein ACCUMULATION AND REPLICATION OF CHLOROPLASTS 6, chloroplastic [Brachypodium distachyon]	-5.46455	K00430	down		BGI_novel_G001256	-	-1.02385	--	down		HOVUSG2170000	BAK-4552.1|-.-e+--|predicted protein [Hordeum vulgare subsp. vulgare]	-1.04459	K20102	down		HOVUSG3959000	BAJ9546-.1|1.4e-191|predicted protein [Hordeum vulgare subsp. vulgare]	-1.06449	K18811	down
BGI_novel_G004092	amidase [EC:3.5.1.4]	-4.941	K01426	down		BGI_novel_G003143	-	-5.46447	K14326	down		BGI_novel_G002934	-	-1.02411	K04733	down		HOVUSG3191400	OSX75764.1|4.8e-11|hypothetical protein BU14_-222s---9 [Porphyra umbilicalis]	-1.04473	K02888	down		HOVUSG2057100	ACR23331.1|-.-e+--|purple acid phosphatase isoform a [Hordeum vulgare]	-1.06525	K22390	down
HOVUSG4797300	-	-4.92547	-	down		BGI_novel_G003109	-	-5.45346	--	down		BGI_novel_G006428	-	-1.02415	--	down		HOVUSG3741300	XP_-2-167383.1|9.5e-17-|RNA-binding protein 24-B-like isoform X1 [Aegilops tauschii subsp. tauschii]	-1.04492	K12741	down		BGI_novel_G006741	-	-1.06572	K14300	down
HOVUSG3130200	methyl-CpG-binding domain-containing protein 9 [EC:2.3.1.48]	-4.90689	K22768	down		HOVUSG4643400	EMS66815.1|1.7e-12|Transcription factor MYB1R1 [Triticum urartu]	-5.44531	K08869	down		BGI_novel_G004497	-	-1.02466	K01180	down		HOVUSG0565200	BAK-6647.1|-.-e+--|predicted protein [Hordeum vulgare subsp. vulgare]	-1.0458	K15271	down		HOVUSG3663000	-	-1.06609	--	down
HOVUSG0516700	profilin	-4.90133	K05759	down		HOVUSG1057400	BAK-5--7.1|2.1e-219|predicted protein, partial [Hordeum vulgare subsp. vulgare]	-5.4451	K01206	down		HOVUSG6418700	BAK-5122.1|2.2e-199|predicted protein [Hordeum vulgare subsp. vulgare]	-1.02539	K14298	down		BGI_novel_G002703	-	-1.04629	K15503	down		HOVUSG0391000	BAK-6752.1|1.5e-1-3|predicted protein [Hordeum vulgare subsp. vulgare]	-1.06626	K00430	down
HOVUSG6563700	aliphatic glucosinolate S-oxygenase [EC:1.14.13.237]	-4.89117	K22324	down		HOVUSG1123300	XP_-2-186721.1|1.5e-17|uncharacterized protein LOC1-9772447 [Aegilops tauschii subsp. tauschii]	-5.44176	--	down		HOVUSG0048000	BAK--757.1|3.8e-46|predicted protein [Hordeum vulgare subsp. vulgare]	-1.02554	K08202	down		HOVUSG3486600	BAK-7297.1|1.8e-3-7|predicted protein [Hordeum vulgare subsp. vulgare]	-1.04731	--	down		HOVUSG3437800	BAJ97789.1|1.5e-248|predicted protein [Hordeum vulgare subsp. vulgare]	-1.06658	K10523	down
HOVUSG2515800	interleukin-1 receptor-associated kinase 4 [EC:2.7.11.1]	-4.8751	K04733	down		HOVUSG1844800	XP_-2-153--5.1|8.3e-24|L1--interacting MYB domain-containing protein-like [Aegilops tauschii subsp. tauschii]	-5.42368	K15601	down		BGI_novel_G002025	-	-1.02557	--	down		BGI_novel_G004590	-	-1.04731	K08235	down		HOVUSG2093500	BAJ86328.1|3.1e-157|predicted protein [Hordeum vulgare subsp. vulgare]	-1.06674	K13126	down
HOVUSG4228900	interleukin-1 receptor-associated kinase 4 [EC:2.7.11.1]	-4.87447	K04733	down		BGI_novel_G002219	-	-5.41363	K03549	down		HOVUSG1620100	BAJ97136.1|-.-e+--|predicted protein [Hordeum vulgare subsp. vulgare]	-1.02569	K15333	down		HOVUSG0386000	EMS51414.1|1.8e-34|hypothetical protein TRIUR3_-4936 [Triticum urartu]	-1.0477	--	down		HOVUSG3381800	XP_-2-193911.1|1.3e-291|cytochrome P45- 72A15-like [Aegilops tauschii subsp. tauschii]	-1.06694	K07425	down
HOVUSG4984900	structure-specific endonuclease subunit SLX1 [EC:3.6.1.-]	-4.85798	K15078	down		HOVUSG6379800	XP_-2-179396.1|2.5e-147|transcription termination factor MTERF8, chloroplastic-like [Aegilops tauschii subsp. tauschii]	-5.40372	K15032	down		BGI_novel_G005280	-	-1.02569	--	down		HOVUSG0645700	XP_-15633753.1|2.-e--7|PREDICTED: very-long-chain (3R)-3-hydroxyacyl-CoA dehydratase PASTICCINO 2A [Oryza sativa Japonica Group]	-1.04791	K10703	down		HOVUSG0141100	BAJ92655.1|3.9e-77|predicted protein [Hordeum vulgare subsp. vulgare]	-1.06695	K09060	down
HOVUSG6024500	(-)-germacrene D synthase [EC:4.2.3.75]	-4.85434	K15803	down		HOVUSG2612200	BAK-186-.1|8.7e-14|predicted protein [Hordeum vulgare subsp. vulgare]	-5.40268	--	down		BGI_novel_G004287	-	-1.02596	--	down		HOVUSG2006400	EMT27475.1|-.-e+--|Lysyl-tRNA synthetase [Aegilops tauschii]	-1.048	K03021	down		HOVUSG0935200	BAK-2134.1|1.7e-58|predicted protein [Hordeum vulgare subsp. vulgare]	-1.06716	--	down
BGI_novel_G005204	nuclear pore complex protein Nup133	-4.84298	K14300	down		HOVUSG6291800	XP_--3578757.1|4.8e-279|PREDICTED: calcium-dependent protein kinase 7-like [Brachypodium distachyon]	-5.40239	K13412	down		HOVUSG4106300	BAK-32-2.1|1.5e-237|predicted protein, partial [Hordeum vulgare subsp. vulgare]	-1.026	K06911	down		HOVUSG1175900	BAK-14-6.1|4.9e-51|predicted protein [Hordeum vulgare subsp. vulgare]	-1.04809	K15032	down		HOVUSG0202700	BAK-3247.1|5.-e-148|predicted protein [Hordeum vulgare subsp. vulgare]	-1.06756	K07025	down
BGI_novel_G004202	-	-4.84259	-	down		HOVUSG6141700	EMT1855-.1|3.4e-21-|hypothetical protein F775_23224 [Aegilops tauschii]	-5.39253	K03094	down		HOVUSG5836900	OSX75194.1|4.7e-19|hypothetical protein BU14_-249s--13 [Porphyra umbilicalis]	-1.02673	K20547	down		HOVUSG5455700	XP_-15647924.1|-.-e+--|PREDICTED: valine--tRNA ligase, chloroplastic/mitochondrial 2 [Oryza sativa Japonica Group]	-1.0484	K01873	down		HOVUSG0883600	XP_-2-171268.1|-.-e+--|putative disease resistance RPP13-like protein 3 isoform X1 [Aegilops tauschii subsp. tauschii]	-1.06795	K15979	down
HOVUSG6416100	interleukin-1 receptor-associated kinase 4 [EC:2.7.11.1]	-4.84071	K04733	down		HOVUSG1108300	PAN3143-.1|6.7e-157|hypothetical protein PAHAL_E-34-6 [Panicum hallii]	-5.38483	K13963	down		BGI_novel_G004384	-	-1.02674	--	down		HOVUSG1896400	XP_-2-19556-.1|5.9e-174|transcription factor JUNGBRUNNEN 1-like [Aegilops tauschii subsp. tauschii]	-1.04847	K00521	down		HOVUSG2463300	BAK-6783.1|4.7e-151|predicted protein [Hordeum vulgare subsp. vulgare]	-1.0689	K04733	down
BGI_novel_G001144	-	-4.84032	-	down		HOVUSG0244700	BAJ91972.1|1.2e-98|predicted protein [Hordeum vulgare subsp. vulgare]	-5.38014	K10572	down		HOVUSG0674000	BAK-1-3-.1|-.-e+--|predicted protein [Hordeum vulgare subsp. vulgare]	-1.02706	K04733	down		BGI_novel_G002434	-	-1.04891	K03549	down		HOVUSG5621400	BAK-1982.1|8.6e-196|predicted protein [Hordeum vulgare subsp. vulgare]	-1.06998	K20547	down
HOVUSG0217000	bifunctional aspartokinase / homoserine dehydrogenase 1 [EC:2.7.2.4 1.1.1.3]	-4.82621	K12524	down		BGI_novel_G005044	-	-5.36006	--	down		HOVUSG4150700	-	-1.02736	--	down		HOVUSG2426100	BAK-6434.1|7.4e-273|predicted protein [Hordeum vulgare subsp. vulgare]	-1.04891	K00028	down		HOVUSG6008500	BAJ91589.1|1.6e-175|predicted protein [Hordeum vulgare subsp. vulgare]	-1.0701	K15731	down
HOVUSG2096100	mucin-2	-4.82443	K10955	down		HOVUSG4558500	BAJ939--.1|7.5e-72|predicted protein [Hordeum vulgare subsp. vulgare]	-5.33002	K09834	down		BGI_novel_G006127	-	-1.02742	--	down		HOVUSG3669600	XP_--9385754.1|1.-e-56|PREDICTED: uncharacterized protein LOC1-3973-22 [Musa acuminata subsp. malaccensis]	-1.04891	K03878	down		HOVUSG0682100	BAK-7363.1|5.3e-163|predicted protein [Hordeum vulgare subsp. vulgare]	-1.07024	--	down
HOVUSG4942300	mucin-19	-4.82254	K22020	down		HOVUSG6296100	XP_-2-175-87.1|4.9e-16-|tricetin 3',4',5'-O-trimethyltransferase-like isoform X1 [Aegilops tauschii subsp. tauschii]	-5.3247	K22439	down		HOVUSG2760000	BAJ97888.1|-.-e+--|predicted protein [Hordeum vulgare subsp. vulgare]	-1.02748	K15173	down		HOVUSG4022200	CDM8641-.1|1.5e-52|unnamed protein product [Triticum aestivum]	-1.04891	K08991	down		HOVUSG3298500	XP_-2-148785.1|-.-e+--|DNA-directed RNA polymerase II subunit 1-like [Aegilops tauschii subsp. tauschii]	-1.07039	K03006	down
HOVUSG2113300	aspartyl-tRNA synthetase [EC:6.1.1.12]	-4.80735	K22503	down		HOVUSG5862300	BAK-4--4.1|4.-e-1-1|predicted protein [Hordeum vulgare subsp. vulgare]	-5.31436	--	down		HOVUSG2763800	BAJ99373.1|1.8e-14-|predicted protein [Hordeum vulgare subsp. vulgare]	-1.0277	K17427	down		HOVUSG2319000	BAJ92366.1|-.-e+--|predicted protein [Hordeum vulgare subsp. vulgare]	-1.04937	K15502	down		HOVUSG3424600	XP_-2-181148.1|4.6e-226|UDP-glycosyltransferase 73C6-like [Aegilops tauschii subsp. tauschii]	-1.07039	K02184	down
HOVUSG4668800	UDP-glucose:(indol-3-yl)acetate beta-D-glucosyltransferase [EC:2.4.1.121]	-4.80579	K13692	down		BGI_novel_G001236	-	-5.31159	--	down		HOVUSG3410000	EMS49272.1|-.-e+--|hypothetical protein TRIUR3_32478 [Triticum urartu]	-1.02812	K20283	down		HOVUSG2108400	XP_-2-172746.1|1.-e-83|protein C2-DOMAIN ABA-RELATED 5-like [Aegilops tauschii subsp. tauschii]	-1.05016	K12486	down		HOVUSG1452700	BAJ98-68.1|1.2e-13-|predicted protein [Hordeum vulgare subsp. vulgare]	-1.07071	K05019	down
HOVUSG2309300	leucine-rich repeat protein SHOC2	-4.77808	K19613	down		BGI_novel_G002384	-	-5.30531	--	down		BGI_novel_G000037	-	-1.02818	--	down		HOVUSG2481100	XP_-2-179193.1|-.-e+--|pentatricopeptide repeat-containing protein At1g1551-, chloroplastic [Aegilops tauschii subsp. tauschii]	-1.05056	K22733	down		HOVUSG1362600	XP_-2-157852.1|1.1e-2-5|uncharacterized protein LOC1-9743186 [Aegilops tauschii subsp. tauschii]	-1.07075	K04733	down
BGI_novel_G001258	-	-4.77419	-	down		HOVUSG4306700	CAD45-26.1|-.-e+--|NBS-LRR disease resistance protein homologue, partial [Hordeum vulgare]	-5.29309	K15078	down		HOVUSG4085300	EMS65-34.1|6.7e-3-5|hypothetical protein TRIUR3_-4158 [Triticum urartu]	-1.02832	K14565	down		HOVUSG2478300	XP_-2-17455-.1|1.6e-3-4|probable auxin efflux carrier component 3b [Aegilops tauschii subsp. tauschii]	-1.05063	K13947	down		HOVUSG2526300	BAJ94-92.1|7.2e-165|predicted protein [Hordeum vulgare subsp. vulgare]	-1.07189	K13172	down
HOVUSG1210700	kinesin family member C2/C3	-4.76747	K10406	down		HOVUSG2277500	XP_-2-175776.1|5.-e-13|cyanate hydratase-like [Aegilops tauschii subsp. tauschii]	-5.25661	K01725	down		HOVUSG0566300	BAK-7997.1|1.4e-14-|predicted protein [Hordeum vulgare subsp. vulgare]	-1.02836	K22855	down		HOVUSG0549600	EMT11318.1|1.3e-25|hypothetical protein F775_-4853 [Aegilops tauschii]	-1.05063	--	down		HOVUSG5865200	BAJ94733.1|6.6e-244|predicted protein [Hordeum vulgare subsp. vulgare]	-1.07209	K22683	down
HOVUSG3757300	cinnamoyl-CoA reductase [EC:1.2.1.44]	-4.76104	K09753	down		HOVUSG0580100	BAK-7993.1|2.9e-194|predicted protein [Hordeum vulgare subsp. vulgare]	-5.24317	K04506	down		HOVUSG5270500	KQK12592.1|1.7e-31|hypothetical protein BRADI_1g-475- [Brachypodium distachyon]	-1.02857	--	down		BGI_novel_G004097	-	-1.05063	--	down		HOVUSG1384600	BAJ85939.1|4.4e-27-|predicted protein [Hordeum vulgare subsp. vulgare]	-1.0722	K03006	down
BGI_novel_G003475	ATP-dependent RNA helicase DDX24/MAK5 [EC:3.6.4.13]	-4.75974	K14805	down		HOVUSG5601800	XP_-2-165196.1|4.4e-65|eukaryotic translation initiation factor 3 subunit C-like [Aegilops tauschii subsp. tauschii]	-5.22645	K03252	down		HOVUSG3037600	XP_-1-23-376.1|-.-e+--|PREDICTED: glycerophosphodiester phosphodiesterase protein kinase domain-containing GDPDL2-like [Brachypodium distachyon]	-1.02934	K04733	down		HOVUSG5406700	BAK-2972.1|1.8e-241|predicted protein [Hordeum vulgare subsp. vulgare]	-1.05092	K17964	down		HOVUSG0300200	XP_-2-195127.1|1.-e-68|histone H3.2-like [Aegilops tauschii subsp. tauschii]	-1.07237	K11253	down
HOVUSG4555000	copper chaperone	-4.7527	K07213	down		BGI_novel_G003744	-	-5.22607	--	down		BGI_novel_G006203	-	-1.02948	--	down		HOVUSG1367400	EMT3-629.1|1.3e-35|hypothetical protein F775_43353 [Aegilops tauschii]	-1.05095	--	down		HOVUSG2705200	BAJ9-222.1|-.-e+--|predicted protein [Hordeum vulgare subsp. vulgare]	-1.07238	K01177	down
HOVUSG4340200	steroid 17alpha-monooxygenase / 17alpha-hydroxyprogesterone deacetylase [EC:1.14.14.19 1.14.14.32]	-4.74815	K00512	down		BGI_novel_G004667	-	-5.22055	K13171	down		HOVUSG4116100	BAJ86947.1|1.1e-119|predicted protein [Hordeum vulgare subsp. vulgare]	-1.02958	K10955	down		HOVUSG5423800	BAK-47-9.1|1.6e-141|predicted protein [Hordeum vulgare subsp. vulgare]	-1.05102	K22382	down		HOVUSG2467800	BAJ92342.1|3.1e-123|predicted protein [Hordeum vulgare subsp. vulgare]	-1.07247	--	down
HOVUSG4680900	-	-4.73909	-	down		HOVUSG3213200	BAJ965-1.1|3.4e-61|predicted protein [Hordeum vulgare subsp. vulgare]	-5.20322	K12580	down		BGI_novel_G000575	-	-1.0301	K01537	down		HOVUSG4869300	XP_-2-2--469.1|6.-e-87|uncharacterized protein LOC1-97863-1 isoform X1 [Aegilops tauschii subsp. tauschii]	-1.05149	--	down		HOVUSG5676300	BAK-5188.1|-.-e+--|predicted protein [Hordeum vulgare subsp. vulgare]	-1.07276	K03126	down
HOVUSG3211800	CCR4-NOT transcription complex subunit 3	-4.73086	K12580	down		HOVUSG4418800	XP_-2-158678.1|3.4e-18|chaperone protein dnaJ 1--like [Aegilops tauschii subsp. tauschii]	-5.19771	K03686	down		HOVUSG1054000	EMS59594.1|-.-e+--|hypothetical protein TRIUR3_11535 [Triticum urartu]	-1.03041	--	down		HOVUSG0095900	BAJ94618.1|-.-e+--|predicted protein [Hordeum vulgare subsp. vulgare]	-1.05153	K18626	down		HOVUSG2479600	BAJ93571.1|5.1e-188|predicted protein [Hordeum vulgare subsp. vulgare]	-1.07288	K14325	down
HOVUSG1835700	ATP-binding cassette, subfamily D (ALD), member 3	-4.72739	K05677	down		HOVUSG0390300	AAS58478.1|-.-e+--|SNF2P [Hordeum vulgare subsp. vulgare]	-5.18641	K20092	down		BGI_novel_G005599	-	-1.03082	--	down		HOVUSG2385600	BAJ93-51.1|2.7e-145|predicted protein [Hordeum vulgare subsp. vulgare]	-1.05172	--	down		HOVUSG5979100	BAJ96934.1|1.8e-18-|predicted protein, partial [Hordeum vulgare subsp. vulgare]	-1.07393	K01517	down
HOVUSG0028700	peroxidase [EC:1.11.1.7]	-4.72437	K00430	down		HOVUSG4134900	XP_-2-19-526.1|2.-e-2-|uncharacterized protein LOC1-9776287 [Aegilops tauschii subsp. tauschii]	-5.18037	--	down		BGI_novel_G004166	-	-1.03098	--	down		HOVUSG5321000	BAJ98-24.1|7.-e-16-|predicted protein [Hordeum vulgare subsp. vulgare]	-1.05218	K15198	down		BGI_novel_G005918	-	-1.074	--	down
BGI_novel_G003954	interleukin-1 receptor-associated kinase 4 [EC:2.7.11.1]	-4.72048	K04733	down		HOVUSG5063600	XP_-2-1835-4.1|8.6e-86|thaumatin-like pathogenesis-related protein 3 [Aegilops tauschii subsp. tauschii]	-5.16312	K04733	down		HOVUSG5884200	BAJ85784.1|9.8e-23|predicted protein [Hordeum vulgare subsp. vulgare]	-1.03103	--	down		HOVUSG4642400	EMT1-733.1|5.5e-4-|hypothetical protein F775_25957 [Aegilops tauschii]	-1.05238	--	down		HOVUSG6017300	XP_-2-152278.1|2.5e-42|uncharacterized protein LOC1-9737559 [Aegilops tauschii subsp. tauschii]	-1.0744	--	down
HOVUSG2056500	ribosomal RNA-processing protein 12	-4.7125	K14794	down		BGI_novel_G005156	-	-5.15265	--	down		BGI_novel_G000019	-	-1.03103	--	down		BGI_novel_G003091	-	-1.05247	--	down		HOVUSG5079100	XP_-156339-9.1|1.6e-239|PREDICTED: probable polyol transporter 4 [Oryza sativa Japonica Group]	-1.07477	K08150	down
BGI_novel_G004277	next to BRCA1 gene 1 protein	-4.70895	K17987	down		BGI_novel_G006133	-	-5.152	--	down		BGI_novel_G000031	-	-1.03135	--	down		BGI_novel_G006177	-	-1.05311	K18045	down		HOVUSG2897000	XP_-2-1985-1.1|1.9e-144|uncharacterized protein LOC1-9784316 isoform X2 [Aegilops tauschii subsp. tauschii]	-1.07647	--	down
BGI_novel_G005244	RING finger protein 170 [EC:2.3.2.27]	-4.70044	K15707	down		HOVUSG2310400	EMT-3438.1|3.6e-38|Aspartyl-tRNA synthetase, cytoplasmic [Aegilops tauschii]	-5.14731	K22503	down		HOVUSG5435400	EAZ13499.1|9.2e-3-2|hypothetical protein OsJ_-3416 [Oryza sativa Japonica Group]	-1.03181	K00029	down		HOVUSG0279900	XP_-2-2-1-53.1|1.5e-82|uncharacterized protein LOC1-97869-1, partial [Aegilops tauschii subsp. tauschii]	-1.05311	--	down		HOVUSG4411600	BAJ9656-.1|-.-e+--|predicted protein [Hordeum vulgare subsp. vulgare]	-1.07653	K05202	down
HOVUSG1560700	BR-signaling kinase [EC:2.7.11.1]	-4.70044	K14500	down		HOVUSG4732700	XP_-2-151599.1|1.3e-15-|kinesin-like protein KIN-7H [Aegilops tauschii subsp. tauschii]	-5.12928	K11498	down		HOVUSG3544800	EMS61426.1|1.8e-98|Ubiquitin-conjugating enzyme E2 11 [Triticum urartu]	-1.0321	K06689	down		HOVUSG4667000	EMT-129-.1|5.-e-33|hypothetical protein F775_-1623 [Aegilops tauschii]	-1.05445	--	down		HOVUSG2762000	BAK-4212.1|4.7e-224|predicted protein [Hordeum vulgare subsp. vulgare]	-1.07667	K22422	down
HOVUSG0841100	protein SEY1 [EC:3.6.5.-]	-4.68806	K22698	down		BGI_novel_G004432	-	-5.12338	--	down		HOVUSG0508200	EMS58931.1|1.3e-261|Eukaryotic translation initiation factor 2 subunit 3 [Triticum urartu]	-1.03214	K03242	down		HOVUSG2121800	BAK-4-82.1|7.4e-52|predicted protein [Hordeum vulgare subsp. vulgare]	-1.05456	--	down		HOVUSG1791500	PAN31-65.1|1.5e-69|hypothetical protein PAHAL_E-3-93 [Panicum hallii]	-1.07674	--	down
HOVUSG1196000	tyrosine-protein phosphatase SIW14 [EC:3.1.3.48]	-4.67945	K18045	down		HOVUSG2508600	EMS56-82.1|-.-e+--|Wall-associated receptor kinase 1 [Triticum urartu]	-5.12293	K04733	down		HOVUSG3487300	BAJ9-563.1|2.3e-257|predicted protein [Hordeum vulgare subsp. vulgare]	-1.03322	K09699	down		HOVUSG0440200	XP_-2-198352.1|3.2e-92|uncharacterized protein LOC1-978417- [Aegilops tauschii subsp. tauschii]	-1.05512	K13171	down		HOVUSG0405300	BAJ96289.1|3.2e-19-|predicted protein [Hordeum vulgare subsp. vulgare]	-1.07682	K05933	down
HOVUSG5867900	MADS-box transcription enhancer factor 2A	-4.67847	K09260	down		BGI_novel_G000554	-	-5.11221	--	down		BGI_novel_G005748	-	-1.03339	--	down		HOVUSG3669800	XP_-2-166937.1|6.6e-189|1-aminocyclopropane-1-carboxylate oxidase homolog 1-like [Aegilops tauschii subsp. tauschii]	-1.05579	K13229	down		HOVUSG6201400	-	-1.07692	--	down
HOVUSG2288500	LRR receptor-like serine/threonine-protein kinase FLS2 [EC:2.7.11.1]	-4.67646	K13420	down		BGI_novel_G004988	-	-5.10852	K02218	down		BGI_novel_G000862	-	-1.03342	--	down		HOVUSG4221600	XP_-2-186-14.1|-.-e+--|putative pentatricopeptide repeat-containing protein At3g1146- [Aegilops tauschii subsp. tauschii]	-1.05585	K22733	down		HOVUSG1034200	XP_-2-188214.1|6.4e-217|acetyl-CoA acetyltransferase, cytosolic 1-like [Aegilops tauschii subsp. tauschii]	-1.0772	K00626	down
HOVUSG5833600	serine/arginine repetitive matrix protein 1	-4.65889	K13171	down		HOVUSG0772800	AAG13524.1|2.-e-97|putative non-LTR retroelement reverse transcriptase [Oryza sativa Japonica Group]	-5.10504	K09833	down		HOVUSG4449500	XP_--9764---.1|7.-e-78|PREDICTED: ubiquitin-NEDD8-like protein RUB2 [Nicotiana sylvestris]	-1.03374	K08770	down		HOVUSG3730400	XP_-2-185483.1|5.-e-126|uncharacterized protein LOC1-9771193 [Aegilops tauschii subsp. tauschii]	-1.05658	K15777	down		HOVUSG4497800	XP_-2-171865.1|5.3e-15-|methyltransferase-like protein 7A [Aegilops tauschii subsp. tauschii]	-1.07731	K17803	down
HOVUSG0665100	mucin-19	-4.65821	K22020	down		BGI_novel_G005942	-	-5.10329	--	down		HOVUSG5675300	AAT49-61.1|9.4e-213|GA 3-oxidase 2 [Hordeum vulgare subsp. vulgare]	-1.03395	K04124	down		HOVUSG0680400	BAJ96898.1|8.2e-33|predicted protein [Hordeum vulgare subsp. vulgare]	-1.05666	K13691	down		HOVUSG4005100	CAQ---99.1|8.6e-251|legumain [Hordeum vulgare subsp. vulgare]	-1.07737	K01369	down
HOVUSG6472600	interleukin-1 receptor-associated kinase 4 [EC:2.7.11.1]	-4.65619	K04733	down		HOVUSG5962500	-	-5.10154	--	down		HOVUSG6286000	XP_-2-189--3.1|-.-e+--|ubiquitin carboxyl-terminal hydrolase 21-like [Aegilops tauschii subsp. tauschii]	-1.03411	K11855	down		HOVUSG4556000	BAK-1722.1|9.7e-247|predicted protein [Hordeum vulgare subsp. vulgare]	-1.05668	K14993	down		HOVUSG0080700	BAK--591.1|-.-e+--|predicted protein [Hordeum vulgare subsp. vulgare]	-1.07739	K12175	down
HOVUSG1859300	palmitoyl-protein thioesterase [EC:3.1.2.22]	-4.64386	K01074	down		HOVUSG0465500	XP_-2-154259.1|3.4e-81|protein NSP-INTERACTING KINASE 3 isoform X1 [Aegilops tauschii subsp. tauschii]	-5.08173	K04733	down		BGI_novel_G002004	-	-1.03427	--	down		HOVUSG3537200	BAK-3-23.1|2.4e-64|predicted protein [Hordeum vulgare subsp. vulgare]	-1.05689	K14325	down		HOVUSG5405300	-	-1.078	--	down
HOVUSG3952400	-	-4.64386	-	down		HOVUSG2307700	BAK-5748.1|1.9e-251|predicted protein [Hordeum vulgare subsp. vulgare]	-5.06609	--	down		BGI_novel_G005385	-	-1.03429	--	down		HOVUSG0793800	BAJ99269.1|7.3e-298|predicted protein [Hordeum vulgare subsp. vulgare]	-1.0569	K09580	down		HOVUSG3959100	XP_-15628713.1|-.-e+--|PREDICTED: formin-like protein 8 [Oryza sativa Japonica Group]	-1.078	K02184	down
HOVUSG5728900	-	-4.64206	-	down		HOVUSG0656000	XP_-2-18488-.1|7.3e-263|UDP-glycosyltransferase 9-A1-like [Aegilops tauschii subsp. tauschii]	-5.05311	K13496	down		HOVUSG0627500	BAK--239.1|1.-e-66|predicted protein [Hordeum vulgare subsp. vulgare]	-1.03442	K18754	down		HOVUSG3808500	BAK-4226.1|1.1e-27|predicted protein [Hordeum vulgare subsp. vulgare]	-1.05698	--	down		BGI_novel_G005859	-	-1.078	--	down
HOVUSG5122800	(+)-abscisic acid 8'-hydroxylase [EC:1.14.14.137]	-4.62969	K09843	down		HOVUSG2091700	BAJ96775.1|7.3e-134|predicted protein, partial [Hordeum vulgare subsp. vulgare]	-5.04977	K20802	down		HOVUSG2709200	BAJ931-7.1|2.3e-288|predicted protein, partial [Hordeum vulgare subsp. vulgare]	-1.03525	K14209	down		HOVUSG3426900	XP_-2-16156-.1|2.5e-8-|IQ domain-containing protein IQM2-like [Aegilops tauschii subsp. tauschii]	-1.05772	K04733	down		HOVUSG3509300	BAJ85869.1|1.3e-3-2|predicted protein [Hordeum vulgare subsp. vulgare]	-1.07802	K07425	down
BGI_novel_G001095	mTERF domain-containing protein, mitochondrial	-4.62803	K15032	down		HOVUSG6311900	BAJ87279.1|9.4e-177|predicted protein [Hordeum vulgare subsp. vulgare]	-5.04539	K01637	down		HOVUSG5475200	XP_-2-15-3--.1|8.1e-91|ubiquitin thioesterase OTU1 [Aegilops tauschii subsp. tauschii]	-1.03529	K13719	down		HOVUSG0440300	XP_-2-171422.1|4.8e-141|phosphatidylinositol transfer protein PDR17-like [Aegilops tauschii subsp. tauschii]	-1.05791	K14399	down		HOVUSG2694900	BAJ9755-.1|-.-e+--|predicted protein [Hordeum vulgare subsp. vulgare]	-1.07863	K17964	down
HOVUSG6035100	aspartyl protease family protein [EC:3.4.23.-]	-4.62449	K22683	down		HOVUSG4700200	KQK-28--.1|5.4e-297|hypothetical protein BRADI_2g-3777 [Brachypodium distachyon]	-5.04002	K19791	down		HOVUSG1691200	ABN43183.1|1.2e-1-5|WRKY transcription factor [Triticum aestivum]	-1.03534	K16225	down		HOVUSG1713300	BAK-1215.1|7.9e-243|predicted protein [Hordeum vulgare subsp. vulgare]	-1.05843	K19882	down		HOVUSG2428400	XP_-2-19415-.1|8.6e-2-3|pentatricopeptide repeat-containing protein At2g21-9--like [Aegilops tauschii subsp. tauschii]	-1.07943	K15271	down
HOVUSG5868800	4,5-DOPA dioxygenase extradiol [EC:1.13.11.-]	-4.62241	K15777	down		HOVUSG4428900	XP_-2-18-963.1|1.8e-1-1|ankyrin-1-like [Aegilops tauschii subsp. tauschii]	-5.03619	K09553	down		HOVUSG3818700	PAN-9536.1|2.9e-111|hypothetical protein PAHAL_B--356 [Panicum hallii]	-1.03541	--	down		HOVUSG6303400	BAK-3879.1|3.3e-99|predicted protein [Hordeum vulgare subsp. vulgare]	-1.05843	K13430	down		HOVUSG2343400	XP_-15-67866.1|9.5e-34|PREDICTED: basic proline-rich protein-like isoform X1 [Solanum pennellii]	-1.08004	K21952	down
HOVUSG6361100	interleukin-1 receptor-associated kinase 4 [EC:2.7.11.1]	-4.62189	K04733	down		HOVUSG6459100	EMS51391.1|1.4e-53|hypothetical protein TRIUR3_24446 [Triticum urartu]	-5.0352	--	down		HOVUSG0881900	BAJ9-258.1|-.-e+--|predicted protein [Hordeum vulgare subsp. vulgare]	-1.03549	K09828	down		HOVUSG1654000	BAK-2157.1|1.4e-54|predicted protein [Hordeum vulgare subsp. vulgare]	-1.05882	--	down		HOVUSG1457400	BAJ94-96.1|1.2e-183|predicted protein [Hordeum vulgare subsp. vulgare]	-1.08114	K00521	down
BGI_novel_G004342	-	-4.62027	-	down		HOVUSG2112500	XP_-2-17-8-8.1|1.8e-19|stomatin-like protein 2, mitochondrial [Aegilops tauschii subsp. tauschii]	-5.01123	K14962	down		BGI_novel_G005870	-	-1.03551	K18626	down		HOVUSG3533000	BAJ93226.1|6.8e-296|predicted protein [Hordeum vulgare subsp. vulgare]	-1.05883	K04733	down		HOVUSG1859900	BAJ8832-.1|-.-e+--|predicted protein [Hordeum vulgare subsp. vulgare]	-1.08131	K01193	down
BGI_novel_G001294	3-ketoacyl-CoA synthase [EC:2.3.1.199]	-4.61798	K15397	down		HOVUSG1473400	XP_-2-193699.1|6.4e-24|CCR4-NOT transcription complex subunit 3 isoform X1 [Aegilops tauschii subsp. tauschii]	-5.0018	K12580	down		HOVUSG4354600	BAK-1712.1|8.1e-166|predicted protein [Hordeum vulgare subsp. vulgare]	-1.03562	K09422	down		HOVUSG0630200	BAK-8-29.1|1.5e-7-|predicted protein [Hordeum vulgare subsp. vulgare]	-1.05889	--	down		HOVUSG3175300	XP_-2-186451.1|2.1e-32|DET1- and DDB1-associated protein 1 [Aegilops tauschii subsp. tauschii]	-1.08148	K11792	down
HOVUSG0208500	formin 2	-4.61471	K02184	down		HOVUSG4419900	-	-4.98269	--	down		BGI_novel_G000776	-	-1.03577	--	down		HOVUSG3150700	BAJ9--72.1|1.6e-139|predicted protein [Hordeum vulgare subsp. vulgare]	-1.05889	K18342	down		HOVUSG0090600	BAJ84994.1|2.3e-255|predicted protein [Hordeum vulgare subsp. vulgare]	-1.082	K09838	down
BGI_novel_G000554	-	-4.61471	-	down		BGI_novel_G005045	-	-4.98255	--	down		BGI_novel_G002119	-	-1.03607	--	down		HOVUSG1676500	XP_-21313499.1|8.7e--8|uncharacterized protein LOC8-57561 isoform X2 [Sorghum bicolor]	-1.05892	--	down		HOVUSG2239300	XP_-2-191921.1|1.1e-72|fructokinase-like 2, chloroplastic [Aegilops tauschii subsp. tauschii]	-1.08255	K12811	down
HOVUSG4819400	transcription factor TGA	-4.61331	K14431	down		HOVUSG2348500	XP_-2-173463.1|-.-e+--|receptor-like protein 2 [Aegilops tauschii subsp. tauschii]	-4.97982	K13420	down		BGI_novel_G001079	-	-1.03617	K20299	down		HOVUSG3128300	XP_-2-169359.1|-.-e+--|cysteine-rich receptor-like protein kinase 1- [Aegilops tauschii subsp. tauschii]	-1.05974	K04733	down		HOVUSG5079200	BAK-3442.1|1.2e-181|predicted protein [Hordeum vulgare subsp. vulgare]	-1.08258	K04645	down
HOVUSG4596200	tRNA-splicing ligase RtcB (3'-phosphate/5'-hydroxy nucleic acid ligase) [EC:6.5.1.8]	-4.60881	K14415	down		BGI_novel_G006399	-	-4.96756	--	down		HOVUSG2457600	XP_--878469-.1|1.7e-296|PREDICTED: dynamin-related protein 1E-like [Phoenix dactylifera]	-1.03665	K01528	down		HOVUSG3757300	XP_-2-174519.1|4.5e-187|cinnamoyl-CoA reductase 1-like [Aegilops tauschii subsp. tauschii]	-1.0598	K09753	down		HOVUSG0621600	XP_--4984-59.1|1.2e-95|PREDICTED: transcription initiation factor TFIID subunit 9 [Setaria italica]	-1.08259	K03133	down
HOVUSG4645500	-	-4.60126	-	down		HOVUSG1784700	OEL31359.1|6.1e-183|Chalcone synthase 3 [Dichanthelium oligosanthes]	-4.96388	K00660	down		BGI_novel_G000168	-	-1.03765	--	down		HOVUSG4391300	XP_-2-183747.1|4.8e-179|methyltransferase-like protein 6 isoform X1 [Aegilops tauschii subsp. tauschii]	-1.06043	K00599	down		HOVUSG1292900	XP_-2-161132.1|1.8e-114|putative glucose-6-phosphate 1-epimerase isoform X1 [Aegilops tauschii subsp. tauschii]	-1.08274	K01792	down
HOVUSG2964500	sentrin-specific protease 1 [EC:3.4.22.68]	-4.58496	K08592	down		BGI_novel_G000857	-	-4.9542	K02865	down		BGI_novel_G006501	-	-1.03801	K13172	down		HOVUSG2927300	XP_-2-192692.1|3.1e-261|putative disease resistance protein RGA3 [Aegilops tauschii subsp. tauschii]	-1.06054	K15078	down		HOVUSG4727700	XP_-2-152337.1|-.-e+--|receptor kinase-like protein Xa21 [Aegilops tauschii subsp. tauschii]	-1.08372	K04730	down
HOVUSG3288500	protein LSM14	-4.57289	K18749	down		HOVUSG5642700	AAX37358.1|8.2e-3-2|tissue-ubiquitous beta-amylase 2 [Hordeum vulgare subsp. vulgare]	-4.94902	K01177	down		HOVUSG2040500	BAJ9462-.1|-.-e+--|predicted protein [Hordeum vulgare subsp. vulgare]	-1.0383	K14293	down		HOVUSG5088600	XP_-2-16-74-.1|3.2e-12|uncharacterized protein LOC1-9746-37 [Aegilops tauschii subsp. tauschii]	-1.06066	--	down		HOVUSG5992100	BAJ94858.1|9.4e-1--|predicted protein [Hordeum vulgare subsp. vulgare]	-1.08483	--	down
BGI_novel_G002903	sentrin-specific protease 1 [EC:3.4.22.68]	-4.56478	K08592	down		HOVUSG3759800	XP_-2-152165.1|2.-e-246|malonyl-coenzyme:anthocyanin 5-O-glucoside-6'''-O-malonyltransferase-like [Aegilops tauschii subsp. tauschii]	-4.92283	K13264	down		BGI_novel_G000618	-	-1.03936	--	down		HOVUSG5620600	BAJ98-2-.1|8.5e-244|predicted protein [Hordeum vulgare subsp. vulgare]	-1.06103	K16815	down		BGI_novel_G000703	-	-1.08489	K03006	down
HOVUSG3262500	nitrate reductase (NAD(P)H) [EC:1.7.1.1 1.7.1.2 1.7.1.3]	-4.54515	K10534	down		HOVUSG5831700	BAK-5496.1|7.9e-187|predicted protein [Hordeum vulgare subsp. vulgare]	-4.92016	--	down		HOVUSG3687100	BAJ952-5.1|1.5e-184|predicted protein [Hordeum vulgare subsp. vulgare]	-1.03953	K00521	down		HOVUSG5189400	XP_-2-18-159.1|-.-e+--|respiratory burst oxidase homolog protein F-like [Aegilops tauschii subsp. tauschii]	-1.0614	K13447	down		HOVUSG0120900	EMT26913.1|2.-e-32|Pentatricopeptide repeat-containing protein [Aegilops tauschii]	-1.08489	K15777	down
HOVUSG6537700	tRNA wybutosine-synthesizing protein 1 [EC:4.1.3.44]	-4.5435	K15449	down		HOVUSG4279600	-	-4.91937	--	down		BGI_novel_G004472	-	-1.03975	--	down		HOVUSG1588400	BAK-3532.1|2.2e-54|predicted protein [Hordeum vulgare subsp. vulgare]	-1.06184	K01114	down		HOVUSG6363500	EMT--576.1|1.5e-141|Protein tas [Aegilops tauschii]	-1.08492	K14521	down
HOVUSG2760200	-	-4.53916	-	down		HOVUSG3108700	XP_--9348443.1|5.9e-15|PREDICTED: leucine-rich repeat extensin-like protein 4 isoform X1 [Pyrus x bretschneideri]	-4.90898	K21952	down		BGI_novel_G003679	-	-1.03982	--	down		HOVUSG1809200	XP_--5789--4.1|6.7e--6|hypothetical protein EMIHUDRAFT_122496, partial [Emiliania huxleyi CCMP1516]	-1.06238	--	down		HOVUSG3477800	EMT25533.1|1.3e-34|Putative serine/threonine-protein kinase RLCKVII [Aegilops tauschii]	-1.08573	K04733	down
HOVUSG2020800	mucin-19	-4.52356	K22020	down		HOVUSG6560000	BAK-1695.1|2.9e-168|predicted protein [Hordeum vulgare subsp. vulgare]	-4.89458	K00521	down		HOVUSG2867700	BAK-7897.1|6.1e-237|predicted protein, partial [Hordeum vulgare subsp. vulgare]	-1.03998	K01228	down		HOVUSG5696900	BAK-64-7.1|4.4e-69|predicted protein [Hordeum vulgare subsp. vulgare]	-1.06303	--	down		HOVUSG4423200	CAM57979.2|9.4e-173|NAC transcription factor [Hordeum vulgare subsp. vulgare]	-1.08662	K00521	down
HOVUSG3389300	kinase [EC:2.7.1.-]	-4.51096	K00924	down		HOVUSG5172600	XP_-2-172133.1|9.1e-37|uncharacterized protein LOC1-9757717 [Aegilops tauschii subsp. tauschii]	-4.88716	K08738	down		BGI_novel_G003415	-	-1.04016	K10761	down		HOVUSG6014500	EMS51437.1|1.9e-52|Disease resistance protein RGA2 [Triticum urartu]	-1.06326	K04733	down		HOVUSG2108400	XP_-2-172746.1|1.-e-83|protein C2-DOMAIN ABA-RELATED 5-like [Aegilops tauschii subsp. tauschii]	-1.08666	K12486	down
HOVUSG3296700	protein disulfide-isomerase A1 [EC:5.3.4.1]	-4.51096	K09580	down		HOVUSG0607200	BAK-2-9-.1|1.8e-165|predicted protein [Hordeum vulgare subsp. vulgare]	-4.88264	K03248	down		HOVUSG5195500	BAK-1694.1|5.-e-135|predicted protein [Hordeum vulgare subsp. vulgare]	-1.04022	K09699	down		HOVUSG1877200	BAK-1747.1|1.1e-64|predicted protein [Hordeum vulgare subsp. vulgare]	-1.06403	K03676	down		HOVUSG3725000	XP_-2-186957.1|8.3e-287|cysteine-rich receptor-like protein kinase 6 [Aegilops tauschii subsp. tauschii]	-1.08695	K04733	down
HOVUSG5026100	raffinose synthase [EC:2.4.1.82]	-4.49917	K06617	down		HOVUSG0492700	CBX24449.1|7.3e-222|hypothetical_protein [Oryza glaberrima]	-4.87447	K02184	down		BGI_novel_G005462	-	-1.04033	K13096	down		HOVUSG1945700	XP_-2-16975-.1|3.7e-229|putative pentatricopeptide repeat-containing protein At1g-351- [Aegilops tauschii subsp. tauschii]	-1.06413	K17710	down		HOVUSG5268100	EMT2-895.1|6.-e-172|hypothetical protein F775_25437 [Aegilops tauschii]	-1.08746	--	down
HOVUSG4862400	MOB kinase activator 1	-4.49643	K06685	down		HOVUSG5591700	XP_-2-177835.1|6.-e-36|F-box/FBD/LRR-repeat protein At5g5384--like [Aegilops tauschii subsp. tauschii]	-4.8619	--	down		BGI_novel_G006461	-	-1.04054	--	down		HOVUSG4978000	XP_-2-178838.1|1.-e-125|protein RESTRICTED TEV MOVEMENT 2-like [Aegilops tauschii subsp. tauschii]	-1.06413	K22020	down		HOVUSG0711000	XP_-2-168463.1|2.3e-46|B3 domain-containing protein Os-3g-2123---like [Aegilops tauschii subsp. tauschii]	-1.08746	--	down
HOVUSG5172500	ferric-chelate reductase [EC:1.16.1.7]	-4.49354	K00521	down		HOVUSG6211700	BAJ86339.1|9.4e-2-1|predicted protein [Hordeum vulgare subsp. vulgare]	-4.85918	K22312	down		HOVUSG0000100	AFP73612.1|2.6e-28|mutL-like protein 1 [Hordeum vulgare subsp. vulgare]	-1.0406	K08734	down		HOVUSG5594900	BAJ968-3.1|7.-e-82|predicted protein [Hordeum vulgare subsp. vulgare]	-1.06455	K11251	down		BGI_novel_G002699	-	-1.08768	K15502	down
HOVUSG1081100	xyloglucan:xyloglucosyl transferase [EC:2.4.1.207]	-4.48787	K08235	down		HOVUSG1045100	BAJ97747.1|8.6e-141|predicted protein [Hordeum vulgare subsp. vulgare]	-4.85798	K05909	down		BGI_novel_G004075	-	-1.04074	--	down		HOVUSG4132000	BAJ87722.1|5.5e-97|predicted protein [Hordeum vulgare subsp. vulgare]	-1.06459	K02184	down		HOVUSG4024600	EMT299-7.1|7.4e-157|Ribonuclease 3-like protein 3 [Aegilops tauschii]	-1.08892	K11592	down
HOVUSG4862900	peroxidase [EC:1.11.1.7]	-4.48451	K00430	down		HOVUSG0791800	EMT-5815.1|4.4e-122|Pleckstrin homology domain-containing family A member 8 [Aegilops tauschii]	-4.852	K08051	down		HOVUSG6345700	XP_-12851129.1|7.5e-14|PREDICTED: GDSL esterase/lipase At3g4846--like [Erythranthe guttata]	-1.04076	K14496	down		HOVUSG2806200	BAJ9642-.1|2.9e-92|predicted protein [Hordeum vulgare subsp. vulgare]	-1.06506	K17987	down		HOVUSG3749800	BAK--333.1|-.-e+--|predicted protein [Hordeum vulgare subsp. vulgare]	-1.08925	K13172	down
HOVUSG2846300	-	-4.48113	-	down		BGI_novel_G005544	-	-4.85086	K04733	down		HOVUSG4642400	EMT1-733.1|5.5e-4-|hypothetical protein F775_25957 [Aegilops tauschii]	-1.04082	--	down		HOVUSG4654900	XP_-2-19-979.1|4.2e-175|ALA-interacting subunit 1-like isoform X2 [Aegilops tauschii subsp. tauschii]	-1.06545	--	down		HOVUSG5779400	XP_-2-195448.1|-.-e+--|probable acyl-CoA dehydrogenase IBR3 [Aegilops tauschii subsp. tauschii]	-1.08944	K00249	down
HOVUSG3381400	LRR receptor-like serine/threonine-protein kinase ERECTA [EC:2.7.11.1]	-4.47478	K20718	down		HOVUSG2199400	CBH326-7.1|3.-e-259|cytochrome P45-, putative, expressed [Triticum aestivum]	-4.848	K15402	down		HOVUSG5653300	BAJ921-8.1|2.1e-2-6|predicted protein [Hordeum vulgare subsp. vulgare]	-1.04082	K21630	down		HOVUSG0946800	EMT17918.1|1.5e-57|hypothetical protein F775_-249- [Aegilops tauschii]	-1.06559	K10523	down		HOVUSG1490100	BAJ98571.1|1.4e-15|predicted protein [Hordeum vulgare subsp. vulgare]	-1.09006	--	down
HOVUSG1863900	2-alkenal reductase [EC:1.3.1.74]	-4.47434	K08070	down		BGI_novel_G004543	-	-4.84688	--	down		BGI_novel_G001796	-	-1.04115	--	down		HOVUSG5612100	XP_-2-197315.1|1.4e-22|BUD13 homolog [Aegilops tauschii subsp. tauschii]	-1.06561	K13106	down		HOVUSG3959600	BAJ93891.1|-.-e+--|predicted protein [Hordeum vulgare subsp. vulgare]	-1.09056	K00454	down
BGI_novel_G002194	TatD DNase family protein [EC:3.1.21.-]	-4.46911	K03424	down		HOVUSG5262900	XP_-12-66687.2|1.8e-38|shaggy-related protein kinase kappa-like [Jatropha curcas]	-4.84577	K03083	down		HOVUSG2056000	XP_-2-155335.1|-.-e+--|LRR receptor-like serine/threonine-protein kinase FLS2 [Aegilops tauschii subsp. tauschii]	-1.04154	K13466	down		HOVUSG5915900	BAJ9734-.1|4.-e-74|predicted protein [Hordeum vulgare subsp. vulgare]	-1.06605	K12447	down		HOVUSG4091100	XP_-2-1692-9.1|4.5e-281|uncharacterized protein LOC1-9754714 [Aegilops tauschii subsp. tauschii]	-1.09063	K09566	down
HOVUSG4419900	-	-4.46812	-	down		HOVUSG4414800	XP_-2-165634.1|1.4e-239|putative receptor-like protein kinase At3g4711- [Aegilops tauschii subsp. tauschii]	-4.83519	K04730	down		HOVUSG0368100	XP_-2-2--29-.1|-.-e+--|uncharacterized protein LOC1-9786128 [Aegilops tauschii subsp. tauschii]	-1.04182	K02184	down		HOVUSG1362600	XP_-2-157852.1|1.1e-2-5|uncharacterized protein LOC1-9743186 [Aegilops tauschii subsp. tauschii]	-1.06616	K04733	down		HOVUSG5675300	AAT49-61.1|9.4e-213|GA 3-oxidase 2 [Hordeum vulgare subsp. vulgare]	-1.09115	K04124	down
BGI_novel_G002906	-	-4.45943	-	down		HOVUSG3992400	BAJ94869.1|2.-e-184|predicted protein [Hordeum vulgare subsp. vulgare]	-4.83007	K11323	down		HOVUSG3301200	XP_--496977-.1|4.-e-3-9|PREDICTED: probable sulfate transporter 3.5 [Setaria italica]	-1.04182	K17471	down		HOVUSG3847500	XP_-2-175545.1|-.-e+--|protein PLASTID TRANSCRIPTIONALLY ACTIVE 12 [Aegilops tauschii subsp. tauschii]	-1.06632	--	down		HOVUSG2840000	AAL77112.1|4.6e-36|unknown [Hordeum vulgare subsp. vulgare]	-1.09115	--	down
HOVUSG3063900	peroxidase [EC:1.11.1.7]	-4.45791	K00430	down		BGI_novel_G001051	-	-4.82655	--	down		HOVUSG3014400	XP_-2-199381.1|5.6e-9-|probable mediator of RNA polymerase II transcription subunit 26c [Aegilops tauschii subsp. tauschii]	-1.04298	K22020	down		HOVUSG0653100	BAK-1565.1|2.5e-1-7|predicted protein [Hordeum vulgare subsp. vulgare]	-1.06738	K17987	down		HOVUSG1741000	EMT21556.1|2.8e-168|Putative flavin-containing monooxygenase 1 [Aegilops tauschii]	-1.09204	K00485	down
HOVUSG1664900	peroxidase [EC:1.11.1.7]	-4.45709	K00430	down		HOVUSG1785000	AFD53-36.1|5.-e-152|caffeic acid-O-methyltransferase [Bambusa emeiensis]	-4.82473	K22439	down		BGI_novel_G000217	-	-1.04307	K18626	down		HOVUSG2335900	XP_-2-2---63.1|2.2e-139|putative tRNA (cytidine(32)/guanosine(34)-2'-O)-methyltransferase [Aegilops tauschii subsp. tauschii]	-1.06747	K14864	down		HOVUSG2309200	BAK-2257.1|3.5e-224|predicted protein [Hordeum vulgare subsp. vulgare]	-1.09216	K13466	down
HOVUSG5222300	histone arginine demethylase JMJD6 [EC:1.14.11.-]	-4.44736	K11323	down		HOVUSG5798500	BAJ92573.1|6.8e-145|predicted protein [Hordeum vulgare subsp. vulgare]	-4.80735	K13963	down		HOVUSG5642000	BAK-8238.1|3.7e-262|predicted protein [Hordeum vulgare subsp. vulgare]	-1.04317	--	down		HOVUSG3679800	-	-1.06795	--	down		HOVUSG1808700	XP_-2-168667.1|8.8e-5-|ethylene-responsive transcription factor RAP2-2-like [Aegilops tauschii subsp. tauschii]	-1.09254	K09286	down
HOVUSG2321400	formin 2	-4.43741	K02184	down		HOVUSG1664900	BAJ93738.1|3.9e-28|predicted protein [Hordeum vulgare subsp. vulgare]	-4.8065	K00430	down		BGI_novel_G000794	-	-1.04357	--	down		HOVUSG1242400	EMS56814.1|1.4e--7|Methionine aminopeptidase 1B, chloroplastic [Triticum urartu]	-1.06904	--	down		HOVUSG5180400	XP_-2-174858.1|1.2e-95|protein LURP-one-related 5-like [Aegilops tauschii subsp. tauschii]	-1.09311	K03239	down
BGI_novel_G004059	pro-apoptotic serine protease NMA111 [EC:3.4.21.-]	-4.43741	K22686	down		HOVUSG1778200	BAJ925-8.1|4.7e-34|predicted protein [Hordeum vulgare subsp. vulgare]	-4.80168	--	down		BGI_novel_G001906	-	-1.04389	--	down		HOVUSG2042000	XP_-2-183382.1|-.-e+--|protein Rf1, mitochondrial-like [Aegilops tauschii subsp. tauschii]	-1.06926	K17964	down		HOVUSG4489600	XP_--3571935.2|5.-e-75|PREDICTED: ubiquitin-4-S ribosomal protein S27a-1-like [Brachypodium distachyon]	-1.09361	K02977	down
HOVUSG5429700	mucin-19	-4.40787	K22020	down		HOVUSG3005100	XP_-2-19-842.1|5.8e-92|uncharacterized protein LOC1-9776589 [Aegilops tauschii subsp. tauschii]	-4.79701	--	down		HOVUSG5610300	BAJ92758.1|8.4e-244|predicted protein [Hordeum vulgare subsp. vulgare]	-1.04404	--	down		HOVUSG4173900	EMT14425.1|2.7e-12|hypothetical protein F775_22531 [Aegilops tauschii]	-1.07039	--	down		HOVUSG2728500	EMS56651.1|3.8e-2-9|Malate dehydrogenase, chloroplastic [Triticum urartu]	-1.09378	K00026	down
HOVUSG1966600	interleukin-1 receptor-associated kinase 4 [EC:2.7.11.1]	-4.40372	K04733	down		HOVUSG5570400	EMT12239.1|6.6e-22|hypothetical protein F775_43826 [Aegilops tauschii]	-4.79077	--	down		BGI_novel_G002473	-	-1.04406	K09833	down		HOVUSG2929500	AKE47416.1|1.2e-85|hypothetical protein TAANSRALLhA_174-J17.g----2 [Triticum aestivum]	-1.07039	--	down		HOVUSG2521700	BAJ97875.1|7.7e-36|predicted protein [Hordeum vulgare subsp. vulgare]	-1.09429	K22939	down
HOVUSG5248000	RNA-binding protein with serine-rich domain 1	-4.40296	K14325	down		HOVUSG0661900	XP_-2-178461.1|-.-e+--|coilin [Aegilops tauschii subsp. tauschii]	-4.79033	K13150	down		HOVUSG1391900	BAK-6421.1|-.-e+--|predicted protein [Hordeum vulgare subsp. vulgare]	-1.04409	K00924	down		HOVUSG2539800	BAJ93155.1|7.7e-281|predicted protein [Hordeum vulgare subsp. vulgare]	-1.07039	K18823	down		HOVUSG3993300	XP_-2-187587.1|7.5e--8|uncharacterized protein LOC1-97733-1 [Aegilops tauschii subsp. tauschii]	-1.09516	--	down
HOVUSG1371400	MADS-box transcription enhancer factor 2A	-4.4021	K09260	down		HOVUSG1896200	BAK-5924.1|1.1e-182|predicted protein [Hordeum vulgare subsp. vulgare]	-4.78533	K00521	down		HOVUSG3429500	XP_--4967974.1|6.8e--6|PREDICTED: proline-rich receptor-like protein kinase PERK8 [Setaria italica]	-1.04418	--	down		HOVUSG5634800	BAJ98915.1|6.2e-3-5|predicted protein [Hordeum vulgare subsp. vulgare]	-1.07065	K13998	down		HOVUSG0017000	AAS55787.1|2.-e-118|hypothetical protein [Oryza sativa Japonica Group]	-1.09516	K18195	down
HOVUSG4439600	-	-4.39424	-	down		HOVUSG1201400	XP_-2-151599.1|2.-e-128|kinesin-like protein KIN-7H [Aegilops tauschii subsp. tauschii]	-4.77698	K11498	down		HOVUSG0177800	XP_-2-175767.1|-.-e+--|protein HASTY 1 isoform X2 [Aegilops tauschii subsp. tauschii]	-1.04418	K14289	down		HOVUSG2526200	BAJ92674.1|4.4e-3-3|predicted protein [Hordeum vulgare subsp. vulgare]	-1.0715	K01051	down		HOVUSG0016800	AAS55787.1|2.-e-118|hypothetical protein [Oryza sativa Japonica Group]	-1.09516	K18195	down
HOVUSG5865000	ribonuclease Z [EC:3.1.26.11]	-4.39232	K00784	down		HOVUSG0790300	XP_-22147747.1|1.-e--9|formin-like protein 2- [Momordica charantia]	-4.7761	K03006	down		HOVUSG4383200	BAJ95219.1|4.8e-115|predicted protein [Hordeum vulgare subsp. vulgare]	-1.04434	K03515	down		HOVUSG1633100	EMS562-2.1|1.7e-31|hypothetical protein TRIUR3_-114- [Triticum urartu]	-1.07179	K00031	down		HOVUSG3003200	XP_-2-1575--.1|-.-e+--|serine/threonine-protein kinase ATM isoform X1 [Aegilops tauschii subsp. tauschii]	-1.09527	K04728	down
HOVUSG5708900	-	-4.39232	-	down		HOVUSG5683200	XP_-2-179829.1|1.5e-2-2|CBS domain-containing protein CBSX5-like [Aegilops tauschii subsp. tauschii]	-4.77007	K17987	down		HOVUSG0080700	BAK--591.1|-.-e+--|predicted protein [Hordeum vulgare subsp. vulgare]	-1.04505	K12175	down		HOVUSG6121500	XP_-2-176318.1|-.-e+--|probable amino-acid acetyltransferase NAGS2, chloroplastic [Aegilops tauschii subsp. tauschii]	-1.07239	K14682	down		HOVUSG3161300	BAK-2596.1|8.6e-7-|predicted protein [Hordeum vulgare subsp. vulgare]	-1.0956	K13171	down
HOVUSG6263000	-	-4.38792	-	down		BGI_novel_G002926	-	-4.75953	--	down		BGI_novel_G006506	-	-1.04517	--	down		HOVUSG2586200	BAJ92956.1|1.1e-163|predicted protein [Hordeum vulgare subsp. vulgare]	-1.07244	--	down		HOVUSG0397200	XP_-2-158-59.1|1.1e-163|E3 ubiquitin-protein ligase RFWD3-like [Aegilops tauschii subsp. tauschii]	-1.0956	K15691	down
HOVUSG5237600	sentrin-specific protease 1 [EC:3.4.22.68]	-4.38543	K08592	down		BGI_novel_G000164	-	-4.75899	K00850	down		BGI_novel_G002532	-	-1.04544	K10260	down		HOVUSG3487000	BAJ99757.1|-.-e+--|predicted protein [Hordeum vulgare subsp. vulgare]	-1.07254	K09422	down		HOVUSG0011100	XP_-2-161558.1|2.-e-34|dnaJ homolog subfamily C member 7 homolog [Aegilops tauschii subsp. tauschii]	-1.09576	--	down
HOVUSG2550600	centromere protein O	-4.37734	K11507	down		HOVUSG4560800	XP_-2-149261.1|2.8e-116|probable glutathione S-transferase [Aegilops tauschii subsp. tauschii]	-4.75588	K00799	down		HOVUSG5336200	BAJ95535.1|6.3e-256|predicted protein [Hordeum vulgare subsp. vulgare]	-1.04549	K06236	down		HOVUSG5203300	BAJ95699.1|2.6e-276|predicted protein [Hordeum vulgare subsp. vulgare]	-1.0726	K17710	down		HOVUSG1460500	BAJ96818.1|-.-e+--|predicted protein [Hordeum vulgare subsp. vulgare]	-1.09583	K01537	down
HOVUSG4681100	indole-3-pyruvate monooxygenase [EC:1.14.13.168]	-4.37504	K11816	down		HOVUSG2096100	XP_-2-147422.1|1.9e-16|fasciclin-like arabinogalactan protein 4 [Aegilops tauschii subsp. tauschii]	-4.73853	K10955	down		HOVUSG2109900	BAK-7885.1|-.-e+--|predicted protein [Hordeum vulgare subsp. vulgare]	-1.04554	K03006	down		HOVUSG5872000	AAD5-43-.1|-.-e+--|Cf2/Cf5 disease resistance protein homolog [Hordeum vulgare subsp. vulgare]	-1.07288	K13420	down		HOVUSG2966500	BAK-1195.1|2.4e-42|predicted protein [Hordeum vulgare subsp. vulgare]	-1.09602	--	down
HOVUSG2404800	heparanase [EC:3.2.1.166]	-4.37156	K07964	down		BGI_novel_G001661	-	-4.73697	--	down		BGI_novel_G006729	-	-1.04629	--	down		HOVUSG0845800	BAJ8685-.1|1.-e-1--|predicted protein [Hordeum vulgare subsp. vulgare]	-1.07296	K02184	down		HOVUSG6442100	XP_-2-15923-.1|-.-e+--|uncharacterized protein LOC1-9744514 [Aegilops tauschii subsp. tauschii]	-1.09606	K21989	down
BGI_novel_G006494	amidase [EC:3.5.1.4]	-4.36257	K01426	down		BGI_novel_G000324	-	-4.73335	K04733	down		HOVUSG5912100	ABA987-3.1|1.1e-27|4-S ribosomal protein S29, putative, expressed [Oryza sativa Japonica Group]	-1.04686	K02980	down		HOVUSG2657400	BAJ9--79.1|1.1e-176|predicted protein [Hordeum vulgare subsp. vulgare]	-1.07325	K13434	down		HOVUSG4090600	AAB71887.1|4.3e-163|ferrochelatase [Hordeum vulgare]	-1.09615	K01772	down
HOVUSG6203700	-	-4.36146	-	down		HOVUSG0238900	EMT25-27.1|1.6e-1-4|hypothetical protein F775_23735 [Aegilops tauschii]	-4.73001	--	down		BGI_novel_G003917	-	-1.04721	--	down		HOVUSG5270700	BAJ92396.1|9.8e-21-|predicted protein [Hordeum vulgare subsp. vulgare]	-1.07357	K15032	down		HOVUSG3450100	XP_-213-26-7.1|8.9e-226|uncharacterized protein LOC8-85119 isoform X1 [Sorghum bicolor]	-1.09622	--	down
HOVUSG5878400	interleukin-1 receptor-associated kinase 4 [EC:2.7.11.1]	-4.35343	K04733	down		HOVUSG3951100	XP_-2-2-1--6.1|3.7e-8-|putative pentatricopeptide repeat-containing protein At1g1-33- [Aegilops tauschii subsp. tauschii]	-4.72176	K04730	down		HOVUSG3823000	XP_-1-229631.1|1.5e-234|PREDICTED: putative polyol transporter 1 [Brachypodium distachyon]	-1.04731	K08150	down		HOVUSG2533200	XP_-2-188919.1|3.9e-238|F-box/FBD/LRR-repeat protein At1g1357--like [Aegilops tauschii subsp. tauschii]	-1.07371	K17987	down		HOVUSG3696700	BAJ98858.1|1.3e-164|predicted protein [Hordeum vulgare subsp. vulgare]	-1.09671	K05607	down
HOVUSG4052300	-	-4.35168	-	down		HOVUSG4118400	XP_--1775377.1|6.5e-21|predicted protein [Physcomitrella patens]	-4.71952	K11275	down		HOVUSG3295600	BAK-5568.1|2.3e-188|predicted protein [Hordeum vulgare subsp. vulgare]	-1.0479	K00430	down		HOVUSG5384600	BAK-1863.1|3.7e-33|predicted protein [Hordeum vulgare subsp. vulgare]	-1.074	K20547	down		BGI_novel_G001934	-	-1.09697	K08360	down
HOVUSG1677300	receptor kinase-like protein	-4.3494	K13437	down		BGI_novel_G004506	-	-4.71549	K13412	down		BGI_novel_G002143	-	-1.04824	K00799	down		BGI_novel_G006514	-	-1.074	--	down		HOVUSG1586100	-	-1.097	--	down
HOVUSG5739900	-	-4.34815	-	down		HOVUSG3201300	-	-4.71149	--	down		HOVUSG2576400	XP_-2-182914.1|-.-e+--|protein BREAST CANCER SUSCEPTIBILITY 2 homolog B isoform X6 [Aegilops tauschii subsp. tauschii]	-1.04848	K08775	down		HOVUSG1857200	XP_-2-187-84.1|-.-e+--|probable LRR receptor-like serine/threonine-protein kinase At3g4757- [Aegilops tauschii subsp. tauschii]	-1.074	K13420	down		HOVUSG5553500	BAK-1212.1|5.2e-67|predicted protein, partial [Hordeum vulgare subsp. vulgare]	-1.09726	K20723	down
HOVUSG6473300	Ras-related protein Rab-11A	-4.34577	K07904	down		HOVUSG2165300	-	-4.69106	--	down		BGI_novel_G000617	-	-1.04947	--	down		HOVUSG5037600	BAJ94895.1|8.6e-75|predicted protein [Hordeum vulgare subsp. vulgare]	-1.074	K17508	down		HOVUSG0555200	BAJ98421.1|2.4e-95|predicted protein, partial [Hordeum vulgare subsp. vulgare]	-1.09869	K09422	down
HOVUSG5335400	DNA replication licensing factor MCM3 [EC:3.6.4.12]	-4.34023	K02541	down		HOVUSG0754200	XP_-2-161116.1|-.-e+--|uncharacterized protein LOC1-97464-9 [Aegilops tauschii subsp. tauschii]	-4.68743	K03654	down		BGI_novel_G002381	-	-1.04947	--	down		HOVUSG1733800	XP_-2-153684.1|3.2e-16-|chitinase 1--like [Aegilops tauschii subsp. tauschii]	-1.074	K20547	down		HOVUSG0578100	BAK-4995.1|1.2e-77|predicted protein [Hordeum vulgare subsp. vulgare]	-1.09893	K11000	down
HOVUSG5911000	ATP-dependent DNA helicase HFM1/MER3 [EC:3.6.4.12]	-4.3339	K15271	down		HOVUSG3346400	EMT26275.1|5.4e-192|hypothetical protein F775_19969 [Aegilops tauschii]	-4.6865	--	down		HOVUSG6232500	KQK222-9.1|8.9e-228|hypothetical protein BRADI_1g6587- [Brachypodium distachyon]	-1.04977	K10878	down		HOVUSG0582800	XP_-1-254113.1|2.4e-12|PREDICTED: proline-rich receptor-like protein kinase PERK1 [Nelumbo nucifera]	-1.074	K00430	down		HOVUSG4405200	XP_-2-188424.1|-.-e+--|leucine-rich repeat receptor-like protein kinase PEPR2 [Aegilops tauschii subsp. tauschii]	-1.09954	K17422	down
BGI_novel_G006786	-	-4.32536	-	down		HOVUSG1863900	BAK-2945.1|2.2e-35|predicted protein [Hordeum vulgare subsp. vulgare]	-4.68243	K08070	down		HOVUSG0071700	XP_--6658562.2|-.-e+--|PREDICTED: DNA mismatch repair protein MSH4 [Oryza brachyantha]	-1.04977	K08740	down		BGI_novel_G005462	-	-1.07444	K13096	down		HOVUSG5205400	BAK-7984.1|6.8e-211|predicted protein, partial [Hordeum vulgare subsp. vulgare]	-1.09954	K11816	down
HOVUSG3749800	serine/arginine repetitive matrix protein 2	-4.32193	K13172	down		HOVUSG2019900	XP_-2-179857.1|8.-e-34|esterase AGAP--3155 [Aegilops tauschii subsp. tauschii]	-4.66882	K02183	down		BGI_novel_G000158	-	-1.04987	--	down		HOVUSG4199600	EMS62234.1|1.3e-35|hypothetical protein TRIUR3_278-6 [Triticum urartu]	-1.07526	K14831	down		HOVUSG5936700	EMS62759.1|3.2e-38|Carboxyl-terminal-processing protease [Triticum urartu]	-1.09954	K10955	down
HOVUSG6224500	DELLA protein	-4.31159	K14494	down		HOVUSG1778500	EMT17493.1|-.-e+--|26S proteasome non-ATPase regulatory subunit 2 [Aegilops tauschii]	-4.66297	K03028	down		BGI_novel_G006768	-	-1.04988	--	down		HOVUSG4130700	BAK-2545.1|3.5e-137|predicted protein [Hordeum vulgare subsp. vulgare]	-1.07557	K22756	down		HOVUSG1850600	XP_-2-16-319.1|1.3e-81|transcription factor PCF2-like [Aegilops tauschii subsp. tauschii]	-1.09954	K16221	down
HOVUSG0648500	DNA (cytosine-5)-methyltransferase 1 [EC:2.1.1.37]	-4.31061	K00558	down		BGI_novel_G001109	-	-4.64386	K04733	down		HOVUSG3285400	BAJ95347.1|3.8e-42|predicted protein [Hordeum vulgare subsp. vulgare]	-1.04993	K14486	down		HOVUSG0277600	-	-1.07595	--	down		HOVUSG0524200	BAJ94693.1|1.1e-2--|predicted protein [Hordeum vulgare subsp. vulgare]	-1.09954	K07874	down
HOVUSG2634600	magnesium transporter	-4.30581	K22733	down		HOVUSG4384400	XP_-2-159719.1|1.9e-149|probable disease resistance RPP8-like protein 2 [Aegilops tauschii subsp. tauschii]	-4.64	K13457	down		HOVUSG3390700	XP_--2441524.2|4.8e-278|uncharacterized protein LOC8-636-7 [Sorghum bicolor]	-1.05016	K00020	down		HOVUSG4604500	AAA32975.1|-.-e+--|seed imbibition protein [Hordeum vulgare subsp. vulgare]	-1.07622	K06617	down		HOVUSG4089100	XP_-2-192384.1|5.4e-2-9|serine/threonine-protein phosphatase 6 regulatory ankyrin repeat subunit B-like [Aegilops tauschii subsp. tauschii]	-1.09954	K09553	down
HOVUSG3192400	solute carrier family 15 (peptide/histidine transporter), member 3/4	-4.30391	K14638	down		HOVUSG0564600	BAJ88685.1|-.-e+--|predicted protein [Hordeum vulgare subsp. vulgare]	-4.62936	K14638	down		HOVUSG1825400	XP_-2-149741.1|1.4e-169|uncharacterized protein LOC1-9734962 [Aegilops tauschii subsp. tauschii]	-1.05033	K14638	down		HOVUSG3310100	XP_-2-1597-3.1|-.-e+--|cysteine-rich receptor-like protein kinase 1- isoform X2 [Aegilops tauschii subsp. tauschii]	-1.07652	K04733	down		BGI_novel_G000578	-	-1.09954	K01537	down
HOVUSG3355200	protein brassinosteroid insensitive 1 [EC:2.7.10.1 2.7.11.1]	-4.30378	K13415	down		BGI_novel_G002194	-	-4.62838	K03424	down		BGI_novel_G002425	-	-1.05043	--	down		HOVUSG4224500	BAJ85328.1|8.3e-29|predicted protein, partial [Hordeum vulgare subsp. vulgare]	-1.07725	--	down		HOVUSG6194700	-	-1.09968	--	down
HOVUSG3541200	steroid 17alpha-monooxygenase / 17alpha-hydroxyprogesterone deacetylase [EC:1.14.14.19 1.14.14.32]	-4.30378	K00512	down		HOVUSG3694200	KQJ9282-.1|-.-e+--|hypothetical protein BRADI_3g--92- [Brachypodium distachyon]	-4.62059	K13459	down		HOVUSG2542500	BAJ86846.1|8.-e-167|predicted protein [Hordeum vulgare subsp. vulgare]	-1.05053	K12586	down		HOVUSG0118500	XP_-2-193899.1|3.1e-25|uncharacterized protein LOC1-977965- [Aegilops tauschii subsp. tauschii]	-1.0774	--	down		HOVUSG1602400	XP_-2-164937.1|3.1e-138|expansin-like A1 [Aegilops tauschii subsp. tauschii]	-1.09992	K20628	down
BGI_novel_G004429	histone arginine demethylase JMJD6 [EC:1.14.11.-]	-4.29462	K11323	down		HOVUSG3722900	XP_-2-199-28.1|1.8e-16-|uncharacterized protein LOC1-9784833 [Aegilops tauschii subsp. tauschii]	-4.61667	K14306	down		BGI_novel_G000725	-	-1.05076	--	down		BGI_novel_G000737	-	-1.07779	K19995	down		HOVUSG4898900	CAM58981.1|9.2e-265|beta tubulin 3 [Hordeum vulgare subsp. vulgare]	-1.1013	K07375	down
HOVUSG4100000	-	-4.29155	-	down		HOVUSG4134800	BAK-4151.1|1.1e-149|predicted protein [Hordeum vulgare subsp. vulgare]	-4.61052	K00979	down		HOVUSG2848200	ABD-3947.1|4.2e-176|urate oxidase [Hordeum vulgare subsp. vulgare]	-1.05084	K00365	down		HOVUSG6111200	XP_-2-185859.1|-.-e+--|nodulation receptor kinase-like [Aegilops tauschii subsp. tauschii]	-1.078	K04733	down		HOVUSG5585400	BAJ98-39.1|6.1e-184|predicted protein [Hordeum vulgare subsp. vulgare]	-1.10167	K14493	down
HOVUSG6082100	golgin subfamily B member 1	-4.28741	K20478	down		HOVUSG5788500	ABX89-61.1|5.9e-83|pathogenesis-related protein [Triticum aestivum]	-4.60363	K05387	down		HOVUSG4963900	BAJ97882.1|-.-e+--|predicted protein [Hordeum vulgare subsp. vulgare]	-1.05103	K17679	down		HOVUSG5632300	BAK-5435.1|2.9e-118|predicted protein, partial [Hordeum vulgare subsp. vulgare]	-1.078	K21804	down		HOVUSG4128800	XP_--3567893.1|2.9e-115|PREDICTED: ras-related protein RABA1f-like [Brachypodium distachyon]	-1.10196	K07904	down
BGI_novel_G002988	1,4-alpha-glucan branching enzyme [EC:2.4.1.18]	-4.2854	K00700	down		BGI_novel_G001398	-	-4.60204	K00951	down		BGI_novel_G006248	-	-1.05116	--	down		HOVUSG5179700	XP_--3569812.1|-.-e+--|PREDICTED: probable alpha,alpha-trehalose-phosphate synthase [UDP-forming] 7 [Brachypodium distachyon]	-1.078	K16055	down		HOVUSG4841500	XP_--35685-6.1|1.5e-296|PREDICTED: CSC1-like protein At4g-29-- [Brachypodium distachyon]	-1.10221	K21989	down
HOVUSG5394500	interleukin-1 receptor-associated kinase 4 [EC:2.7.11.1]	-4.27798	K04733	down		HOVUSG0315900	-	-4.6009	--	down		HOVUSG2093300	EMT29963.1|1.4e-44|hypothetical protein F775_19-65 [Aegilops tauschii]	-1.05123	K22020	down		HOVUSG1172100	BAJ9-42-.1|-.-e+--|predicted protein [Hordeum vulgare subsp. vulgare]	-1.078	K15920	down		HOVUSG5751700	BAK-2919.1|2.7e-37|predicted protein [Hordeum vulgare subsp. vulgare]	-1.10229	--	down
HOVUSG1508000	structure-specific endonuclease subunit SLX1 [EC:3.6.1.-]	-4.26604	K15078	down		HOVUSG3939200	XP_-1-437868.1|6.7e--9|PREDICTED: proline-rich receptor-like protein kinase PERK14 isoform X1 [Camelina sativa]	-4.59516	K04733	down		HOVUSG3962600	KQJ92676.1|2.2e-154|hypothetical protein BRADI_4g452-- [Brachypodium distachyon]	-1.05128	K11968	down		HOVUSG0017000	AAS55787.1|2.-e-118|hypothetical protein [Oryza sativa Japonica Group]	-1.078	K18195	down		HOVUSG2508600	EMS56-82.1|-.-e+--|Wall-associated receptor kinase 1 [Triticum urartu]	-1.10236	K04733	down
HOVUSG1578800	protein transport protein SEC61 subunit alpha	-4.26523	K10956	down		HOVUSG2872100	XP_-2-1751-1.1|6.2e-198|probable O-methyltransferase 2 [Aegilops tauschii subsp. tauschii]	-4.59495	K16040	down		BGI_novel_G006005	-	-1.05145	--	down		HOVUSG0016800	AAS55787.1|2.-e-118|hypothetical protein [Oryza sativa Japonica Group]	-1.078	K18195	down		HOVUSG4934500	EMS45298.1|-.-e+--|Disease resistance protein RPM1 [Triticum urartu]	-1.10253	K13457	down
HOVUSG1201400	centromeric protein E	-4.25367	K11498	down		HOVUSG0288500	XP_-2-199465.1|2.4e-68|momilactone A synthase-like [Aegilops tauschii subsp. tauschii]	-4.58496	K13070	down		HOVUSG5346700	XP_-2-2-1117.1|1.6e-78|uncharacterized protein LOC1-9786964 [Aegilops tauschii subsp. tauschii]	-1.05154	--	down		HOVUSG5216200	CDM83893.1|2.4e-35|unnamed protein product [Triticum aestivum]	-1.078	K20720	down		HOVUSG3497900	XP_-2-15-7-1.1|1.7e-272|cytosolic invertase 1 [Aegilops tauschii subsp. tauschii]	-1.10259	K02986	down
HOVUSG1603300	solute carrier family 30 (zinc transporter), member 2	-4.25334	K14689	down		HOVUSG0958500	BAK-6679.1|-.-e+--|predicted protein [Hordeum vulgare subsp. vulgare]	-4.58496	K11498	down		HOVUSG5940400	XP_-2-172-41.1|-.-e+--|uncharacterized protein LOC1-9757631 [Aegilops tauschii subsp. tauschii]	-1.05222	K02357	down		HOVUSG3065300	P32938.1|5.3e-99|RecName: Full=Pathogenesis-related protein 1C; Flags: Precursor	-1.07865	K04733	down		HOVUSG3489500	BAK-5986.1|2.1e-86|predicted protein [Hordeum vulgare subsp. vulgare]	-1.10297	K20347	down
HOVUSG1594900	RNA-binding protein with serine-rich domain 1	-4.24821	K14325	down		HOVUSG3888400	XP_-2-179551.1|1.4e-217|probable inactive DNA (cytosine-5)-methyltransferase DRM3 [Aegilops tauschii subsp. tauschii]	-4.58033	--	down		HOVUSG5773100	EMT3-852.1|6.9e-14|hypothetical protein F775_2396- [Aegilops tauschii]	-1.05224	--	down		HOVUSG5828300	BAK-3161.1|2.6e-133|predicted protein [Hordeum vulgare subsp. vulgare]	-1.07892	K01056	down		HOVUSG1450600	BAJ99792.1|-.-e+--|predicted protein [Hordeum vulgare subsp. vulgare]	-1.10302	K03138	down
HOVUSG1824400	-	-4.24737	-	down		HOVUSG0648500	XP_--294577-.1|1.-e-16|pathogenesis-related protein 1-like protein [Volvox carteri f. nagariensis]	-4.57784	K00558	down		BGI_novel_G001040	-	-1.05247	--	down		HOVUSG1175400	-	-1.07921	--	down		HOVUSG4114900	BAK-7859.1|1.8e-288|predicted protein [Hordeum vulgare subsp. vulgare]	-1.10324	K13508	down
HOVUSG3015200	interleukin-1 receptor-associated kinase 4 [EC:2.7.11.1]	-4.24643	K04733	down		HOVUSG3395400	-	-4.57303	K01057	down		HOVUSG0494600	BAJ98729.1|1.7e-98|predicted protein [Hordeum vulgare subsp. vulgare]	-1.05252	K17500	down		BGI_novel_G000209	-	-1.07923	--	down		HOVUSG0510300	XP_-2-161922.1|7.4e-99|cyclic phosphodiesterase-like [Aegilops tauschii subsp. tauschii]	-1.10351	K00430	down
HOVUSG2384900	interleukin-1 receptor-associated kinase 4 [EC:2.7.11.1]	-4.23653	K04733	down		HOVUSG3280700	EMT21477.1|1.6e-98|hypothetical protein F775_23896 [Aegilops tauschii]	-4.56605	--	down		BGI_novel_G000986	-	-1.05271	--	down		HOVUSG2467300	BAJ95399.1|5.-e-35|predicted protein [Hordeum vulgare subsp. vulgare]	-1.07939	K02183	down		HOVUSG1972400	BAK-5416.1|5.2e-161|predicted protein [Hordeum vulgare subsp. vulgare]	-1.10423	K06636	down
HOVUSG1251400	ATP-binding cassette, subfamily G (WHITE), member 2	-4.23297	K05681	down		HOVUSG2117100	BAJ96374.1|-.-e+--|predicted protein [Hordeum vulgare subsp. vulgare]	-4.55902	K15333	down		HOVUSG2377200	XP_-2-175811.1|5.8e-173|shugoshin-1-like isoform X5 [Aegilops tauschii subsp. tauschii]	-1.05298	K02184	down		HOVUSG5867900	ACB453-3.1|3.8e-138|MIKC-type MADS-box transcription factor AGL1 [Hordeum vulgare]	-1.07947	K09260	down		BGI_novel_G001044	-	-1.10434	K14488	down
HOVUSG5676100	ATP-binding cassette, subfamily C (CFTR/MRP), member 1 [EC:7.6.2.3]	-4.23266	K05665	down		BGI_novel_G002061	-	-4.53138	K05929	down		BGI_novel_G003541	-	-1.05317	K14638	down		BGI_novel_G003834	-	-1.07957	K21952	down		HOVUSG4731100	BAK-6377.1|6.2e-54|predicted protein [Hordeum vulgare subsp. vulgare]	-1.10434	K03635	down
HOVUSG0062000	solute carrier family 15 (peptide/histidine transporter), member 3/4	-4.22497	K14638	down		HOVUSG5522200	XP_-2-161878.1|-.-e+--|protein ECERIFERUM 1-like [Aegilops tauschii subsp. tauschii]	-4.52356	K15404	down		BGI_novel_G003618	-	-1.0533	--	down		HOVUSG1720000	XP_-2-165-23.1|-.-e+--|E3 ubiquitin-protein ligase ORTHRUS 2-like [Aegilops tauschii subsp. tauschii]	-1.08071	K10638	down		HOVUSG4687500	BAJ9977-.1|1.-e-211|predicted protein [Hordeum vulgare subsp. vulgare]	-1.10506	K00521	down
HOVUSG5420100	E3 ubiquitin-protein ligase ATL6/9/15/31/42/55 [EC:2.3.2.27]	-4.20445	K10664	down		HOVUSG5442800	XP_-2-189382.1|2.7e-225|probable F-box protein At4g22165 [Aegilops tauschii subsp. tauschii]	-4.51849	K14843	down		HOVUSG4862900	BAJ9-94-.1|1.1e-182|predicted protein [Hordeum vulgare subsp. vulgare]	-1.05343	K00430	down		HOVUSG5869800	XP_-2-165126.1|4.3e-16-|keratin, type II cytoskeletal 5-like [Aegilops tauschii subsp. tauschii]	-1.08092	K12606	down		HOVUSG6438700	XP_-2-186224.1|2.9e-122|SKI family transcriptional corepressor 2-like [Aegilops tauschii subsp. tauschii]	-1.10535	K13172	down
BGI_novel_G003930	kinesin family member C2/C3	-4.20163	K10406	down		HOVUSG1868900	BAJ87637.1|5.-e--6|predicted protein [Hordeum vulgare subsp. vulgare]	-4.50961	--	down		BGI_novel_G000293	-	-1.05364	--	down		HOVUSG4552200	XP_-2-162557.1|1.4e-277|ribosomal lysine N-methyltransferase 3 [Aegilops tauschii subsp. tauschii]	-1.08092	K05302	down		HOVUSG2273300	XP_-2-1867--.1|2.6e-183|uncharacterized protein LOC1-9772423 [Aegilops tauschii subsp. tauschii]	-1.10535	K22369	down
HOVUSG2023500	interleukin-1 receptor-associated kinase 4 [EC:2.7.11.1]	-4.20143	K04733	down		BGI_novel_G005187	-	-4.50883	K16054	down		HOVUSG2406100	XP_-2-151-28.1|-.-e+--|DNA annealing helicase and endonuclease ZRANB3 [Aegilops tauschii subsp. tauschii]	-1.05368	K14440	down		HOVUSG0941400	BAK-65-1.1|2.6e-24-|predicted protein [Hordeum vulgare subsp. vulgare]	-1.08097	--	down		HOVUSG6369500	BAJ91195.1|4.1e-274|predicted protein [Hordeum vulgare subsp. vulgare]	-1.10575	K18626	down
HOVUSG6303500	-	-4.19535	-	down		HOVUSG0401200	OSX7625-.1|1.6e--6|hypothetical protein BU14_-2--s---5 [Porphyra umbilicalis]	-4.50298	--	down		HOVUSG6151200	XP_-2-1966-8.1|2.-e-1-|exocyst complex component EXO7-A1-like isoform X1 [Aegilops tauschii subsp. tauschii]	-1.05375	K07195	down		HOVUSG4826400	BAK-76--.1|1.3e-178|predicted protein [Hordeum vulgare subsp. vulgare]	-1.08097	K12900	down		HOVUSG6531900	BAJ94136.1|2.9e-222|predicted protein [Hordeum vulgare subsp. vulgare]	-1.10633	K11816	down
HOVUSG3314900	interleukin-1 receptor-associated kinase 4 [EC:2.7.11.1]	-4.19114	K04733	down		HOVUSG5388200	EMT234-7.1|7.5e-1-4|Putative serine/threonine-protein kinase receptor [Aegilops tauschii]	-4.50287	K04733	down		BGI_novel_G000052	-	-1.05384	--	down		HOVUSG3562200	XP_--3576965.2|-.-e+--|PREDICTED: protein argonaute 16 [Brachypodium distachyon]	-1.08153	K11593	down		HOVUSG4394600	PAN1745-.1|5.5e-23-|hypothetical protein PAHAL_C-1476 [Panicum hallii]	-1.10637	K00232	down
HOVUSG6296200	DNA-directed RNA polymerase III subunit RPC2 [EC:2.7.7.6]	-4.18175	K03021	down		HOVUSG6082100	BAK-3-34.1|9.8e-19-|predicted protein, partial [Hordeum vulgare subsp. vulgare]	-4.50028	K20478	down		HOVUSG1967600	XP_-2-17319-.1|4.-e-4-|uncharacterized protein LOC1-9758736 [Aegilops tauschii subsp. tauschii]	-1.05427	K20347	down		HOVUSG2114100	XP_-1-239611.1|5.8e-189|PREDICTED: uncharacterized protein LOC1-4585251 [Brachypodium distachyon]	-1.08154	K00784	down		HOVUSG6070200	XP_-2-147813.1|-.-e+--|LMBR1 domain-containing protein 2 homolog A-like [Aegilops tauschii subsp. tauschii]	-1.10654	K10738	down
HOVUSG5831700	-	-4.16857	-	down		HOVUSG6497300	XP_-2-163961.1|2.9e-11-|proton pump-interactor 1 [Aegilops tauschii subsp. tauschii]	-4.49848	--	down		HOVUSG2345200	BAK---55.1|9.8e-265|predicted protein [Hordeum vulgare subsp. vulgare]	-1.05428	K11323	down		HOVUSG1038600	-	-1.08224	--	down		HOVUSG3255000	-	-1.10659	--	down
HOVUSG2319000	serine/threonine-protein phosphatase 6 regulatory ankyrin repeat subunit A	-4.1677	K15502	down		HOVUSG3745700	BAK-55-4.1|2.2e-146|predicted protein [Hordeum vulgare subsp. vulgare]	-4.49185	K20628	down		BGI_novel_G002534	-	-1.05431	--	down		HOVUSG3650000	BAJ88989.1|1.1e-99|predicted protein [Hordeum vulgare subsp. vulgare]	-1.08246	--	down		HOVUSG4687900	BAK-7858.1|1.2e-153|predicted protein [Hordeum vulgare subsp. vulgare]	-1.10661	K03671	down
HOVUSG4798700	-	-4.16287	-	down		HOVUSG3601900	XP_-2-15-727.1|5.1e-14|putative cysteine-rich receptor-like protein kinase 2- isoform X1 [Aegilops tauschii subsp. tauschii]	-4.4822	K04733	down		BGI_novel_G001269	-	-1.05445	--	down		BGI_novel_G002896	-	-1.08246	--	down		HOVUSG0873500	EMT2465-.1|1.1e-12-|hypothetical protein F775_25886 [Aegilops tauschii]	-1.10692	--	down
HOVUSG5043700	DNA-directed RNA polymerase III subunit RPC2 [EC:2.7.7.6]	-4.16189	K03021	down		HOVUSG0294900	XP_--6644469.1|2.2e-123|PREDICTED: acidic endochitinase-like [Oryza brachyantha]	-4.47861	K01183	down		HOVUSG2640800	XP_-2-1567-7.1|2.6e-1-9|uncharacterized protein LOC1-9742-34 [Aegilops tauschii subsp. tauschii]	-1.05445	K13171	down		HOVUSG4587600	BAK-8275.1|2.3e-191|predicted protein [Hordeum vulgare subsp. vulgare]	-1.08246	K00901	down		HOVUSG2930500	XP_-2-191916.1|2.5e-54|cytochrome P45- 85A1-like [Aegilops tauschii subsp. tauschii]	-1.10692	K09590	down
HOVUSG5272100	cycloartenol synthase [EC:5.4.99.8]	-4.16143	K01853	down		BGI_novel_G003561	-	-4.47859	--	down		BGI_novel_G001181	-	-1.05474	--	down		HOVUSG2224100	BAK-5311.1|3.9e-35|predicted protein [Hordeum vulgare subsp. vulgare]	-1.08277	K18171	down		HOVUSG0207100	BAK-2816.1|3.4e-248|predicted protein [Hordeum vulgare subsp. vulgare]	-1.10784	K14306	down
HOVUSG5620600	calcium-independent phospholipase A2-gamma	-4.15895	K16815	down		HOVUSG3887000	XP_--356-521.1|5.7e-175|PREDICTED: uncharacterized protein LOC1--826-9- [Brachypodium distachyon]	-4.47209	K15078	down		BGI_novel_G006504	-	-1.05477	K22020	down		HOVUSG3288300	BAK-71-3.1|-.-e+--|predicted protein [Hordeum vulgare subsp. vulgare]	-1.08286	K11372	down		HOVUSG2806900	XP_-2-15-616.1|2.5e-195|probable F-box protein At4g22-3- [Aegilops tauschii subsp. tauschii]	-1.10893	K22020	down
HOVUSG4956000	tyrosyl-DNA phosphodiesterase 1 [EC:3.1.4.-]	-4.15313	K10862	down		BGI_novel_G004696	-	-4.46975	K04733	down		HOVUSG2822000	OSX75499.1|7.2e-16|hypothetical protein BU14_-234s--26 [Porphyra umbilicalis]	-1.05484	K10747	down		HOVUSG6390900	BAK-5166.1|8.-e-3-|predicted protein [Hordeum vulgare subsp. vulgare]	-1.08328	K17471	down		HOVUSG2626600	XP_-2-164474.1|4.2e-188|pentatricopeptide repeat-containing protein At4g39952, mitochondrial [Aegilops tauschii subsp. tauschii]	-1.10897	K06180	down
HOVUSG4644500	nuclear pore complex protein Nup62	-4.14975	K14306	down		HOVUSG0712300	-	-4.46336	--	down		HOVUSG4659600	BAK--877.1|1.3e-261|predicted protein [Hordeum vulgare subsp. vulgare]	-1.05515	K08150	down		HOVUSG6386700	EMS47-13.1|5.3e-7-|hypothetical protein TRIUR3_---48 [Triticum urartu]	-1.08406	K14488	down		HOVUSG2230200	BAJ9-284.1|5.-e-25-|predicted protein [Hordeum vulgare subsp. vulgare]	-1.10962	K04733	down
HOVUSG0782500	solute carrier family 13 (sodium-dependent dicarboxylate transporter), member 2/3/5	-4.1485	K14445	down		HOVUSG6474200	BAK-4749.1|3.-e-68|predicted protein [Hordeum vulgare subsp. vulgare]	-4.46047	K14325	down		BGI_novel_G005776	-	-1.05521	--	down		HOVUSG0678500	XP_-2-193552.1|-.-e+--|pentatricopeptide repeat-containing protein At2g-388-, mitochondrial [Aegilops tauschii subsp. tauschii]	-1.08406	K17710	down		HOVUSG3010700	BAJ91984.1|8.5e-63|predicted protein [Hordeum vulgare subsp. vulgare]	-1.10962	--	down
HOVUSG4811000	-	-4.1479	-	down		HOVUSG2894700	XP_-2-19623-.1|1.8e-28-|aromatic-L-amino-acid decarboxylase-like [Aegilops tauschii subsp. tauschii]	-4.45457	K01593	down		HOVUSG1054200	BAJ88487.1|1.3e-89|predicted protein [Hordeum vulgare subsp. vulgare]	-1.05524	K02952	down		HOVUSG0189900	XP_-2-159336.1|1.3e-251|uncharacterized CRM domain-containing protein At3g2544-, chloroplastic isoform X1 [Aegilops tauschii subsp. tauschii]	-1.08432	K01148	down		HOVUSG4251600	XP_-2-153262.1|-.-e+--|transcription factor MYB3R-1-like isoform X1 [Aegilops tauschii subsp. tauschii]	-1.10997	K09420	down
HOVUSG4674700	disease resistance protein RPM1	-4.1375	K13457	down		HOVUSG0767500	BAJ88-85.1|4.2e-2-1|predicted protein [Hordeum vulgare subsp. vulgare]	-4.45346	K22312	down		BGI_novel_G005014	-	-1.05596	K21844	down		HOVUSG5767900	BAJ89442.1|3.1e-114|predicted protein [Hordeum vulgare subsp. vulgare]	-1.08477	K22534	down		HOVUSG4317100	BAJ9788-.1|1.3e-52|predicted protein [Hordeum vulgare subsp. vulgare]	-1.11078	--	down
HOVUSG5992100	-	-4.13676	-	down		HOVUSG3925900	-	-4.45015	K02184	down		BGI_novel_G000656	-	-1.05634	--	down		HOVUSG2955500	BAJ87729.1|4.6e-3-8|predicted protein [Hordeum vulgare subsp. vulgare]	-1.08563	K00512	down		HOVUSG1561500	BAJ85635.1|3.8e-29|predicted protein [Hordeum vulgare subsp. vulgare]	-1.11103	K19719	down
HOVUSG4424200	phytochrome-interacting factor 4	-4.13443	K16189	down		BGI_novel_G001810	-	-4.44697	K16251	down		BGI_novel_G000227	-	-1.05658	--	down		HOVUSG0869100	XP_--3573921.3|8.3e-265|PREDICTED: pentatricopeptide repeat-containing protein At5g-851--like [Brachypodium distachyon]	-1.08597	K19589	down		HOVUSG3360100	CAB86384.1|1.5e-247|allene oxide synthase [Hordeum vulgare subsp. vulgare]	-1.11113	K01723	down
HOVUSG2071800	E3 ubiquitin-protein ligase RNF38/44 [EC:2.3.2.27]	-4.13386	K19041	down		HOVUSG5540100	OEL3346-.1|1.1e-197|UDP-glycosyltransferase 92A1 [Dichanthelium oligosanthes]	-4.44001	K13496	down		HOVUSG6213700	BAJ93845.1|7.3e-176|predicted protein [Hordeum vulgare subsp. vulgare]	-1.05658	--	down		HOVUSG2373700	BAJ96979.1|6.6e-311|predicted protein [Hordeum vulgare subsp. vulgare]	-1.08598	K00275	down		HOVUSG4628400	-	-1.1118	--	down
HOVUSG1512700	E3 ubiquitin-protein ligase SIAH1 [EC:2.3.2.27]	-4.13303	K04506	down		HOVUSG6366400	BAJ98728.1|4.3e-151|predicted protein [Hordeum vulgare subsp. vulgare]	-4.43766	K09286	down		HOVUSG3014200	XP_-2-199381.1|1.6e-96|probable mediator of RNA polymerase II transcription subunit 26c [Aegilops tauschii subsp. tauschii]	-1.05658	K06617	down		HOVUSG4097300	-	-1.08634	--	down		HOVUSG1313400	ABK5672-.1|1.1e-53|unknown [Hordeum vulgare]	-1.11247	--	down
BGI_novel_G000391	-	-4.12928	-	down		HOVUSG5006000	XP_-14751185.1|2.4e-51|PREDICTED: uncharacterized protein LOC1--841-93 [Brachypodium distachyon]	-4.43155	K11254	down		BGI_novel_G002103	-	-1.05703	--	down		HOVUSG2056500	XP_-15612-38.1|1.6e-263|PREDICTED: protein NUCLEAR FUSION DEFECTIVE 4 [Oryza sativa Japonica Group]	-1.08701	K14794	down		HOVUSG1146600	BAJ88591.1|2.3e-73|predicted protein [Hordeum vulgare subsp. vulgare]	-1.11259	K14156	down
HOVUSG1777100	-	-4.12928	-	down		HOVUSG5005700	XP_-14751185.1|2.4e-51|PREDICTED: uncharacterized protein LOC1--841-93 [Brachypodium distachyon]	-4.43155	K11254	down		HOVUSG0673200	BAJ87272.1|1.1e-188|predicted protein [Hordeum vulgare subsp. vulgare]	-1.05723	K15032	down		HOVUSG3315500	BAJ95534.1|3.8e-124|predicted protein [Hordeum vulgare subsp. vulgare]	-1.08707	K00799	down		HOVUSG2067100	BAJ9-155.1|-.-e+--|predicted protein [Hordeum vulgare subsp. vulgare]	-1.1135	K04730	down
HOVUSG3936500	-	-4.12928	-	down		HOVUSG4939700	XP_-2-154-69.1|4.-e-135|uncharacterized protein LOC1-9739392 isoform X1 [Aegilops tauschii subsp. tauschii]	-4.42321	--	down		HOVUSG0870900	XP_-2-2--124.1|-.-e+--|helicase and polymerase-containing protein TEBICHI [Aegilops tauschii subsp. tauschii]	-1.05766	K02349	down		HOVUSG2711800	BAJ89895.1|1.3e-3-5|predicted protein [Hordeum vulgare subsp. vulgare]	-1.08715	K13496	down		HOVUSG3108000	BAJ95446.1|4.3e-87|predicted protein [Hordeum vulgare subsp. vulgare]	-1.11368	K13171	down
HOVUSG0366300	mechanosensitive ion channel protein 4/5/6/7/8/9/10	-4.11548	K22048	down		BGI_novel_G001846	-	-4.41356	K08770	down		HOVUSG6040600	XP_-2-17-821.1|8.1e-28|transmembrane protein 23--like [Aegilops tauschii subsp. tauschii]	-1.05774	K04733	down		HOVUSG1284000	XP_-2-188553.1|8.4e-173|FBD-associated F-box protein At5g6-61--like [Aegilops tauschii subsp. tauschii]	-1.08746	K03006	down		HOVUSG3089600	BAJ99367.1|3.5e-159|predicted protein [Hordeum vulgare subsp. vulgare]	-1.11402	K21991	down
HOVUSG4614100	interleukin-1 receptor-associated kinase 4 [EC:2.7.11.1]	-4.1127	K04733	down		HOVUSG2722500	XP_-2-195751.1|5.7e-2-8|extensin-1-like [Aegilops tauschii subsp. tauschii]	-4.41278	K10955	down		BGI_novel_G003309	-	-1.05787	--	down		HOVUSG2113500	KQJ89266.1|3.-e-141|hypothetical protein BRADI_4g24545 [Brachypodium distachyon]	-1.08746	K17604	down		HOVUSG3157400	XP_-2-179959.1|2.-e-58|leucine-rich repeat extensin-like protein 5 [Aegilops tauschii subsp. tauschii]	-1.11411	--	down
HOVUSG1439400	serine/arginine repetitive matrix protein 2	-4.10753	K13172	down		HOVUSG5513100	BAK-7388.1|-.-e+--|predicted protein [Hordeum vulgare subsp. vulgare]	-4.40939	K18207	down		BGI_novel_G000530	-	-1.05801	K13420	down		HOVUSG6279100	XP_-2-179375.1|4.7e-48|uncharacterized protein LOC1-9764987 [Aegilops tauschii subsp. tauschii]	-1.08746	K20299	down		HOVUSG4307200	EMT32662.1|3.9e-216|hypothetical protein F775_145-- [Aegilops tauschii]	-1.11466	K03439	down
HOVUSG5302800	WRKY transcription factor 2	-4.10553	K18835	down		HOVUSG5739900	-	-4.40661	--	down		BGI_novel_G002067	-	-1.05831	--	down		HOVUSG3157500	XP_-2-179958.1|-.-e+--|pentatricopeptide repeat-containing protein At4g-275--like [Aegilops tauschii subsp. tauschii]	-1.08746	K20496	down		HOVUSG0618700	BAJ93638.1|4.3e-165|predicted protein [Hordeum vulgare subsp. vulgare]	-1.11525	K00891	down
HOVUSG4442200	pectinesterase [EC:3.1.1.11]	-4.10247	K01051	down		HOVUSG0996000	AAO2--78.1|3.3e-1-1|putative polyprotein [Oryza sativa Japonica Group]	-4.38444	K01535	down		HOVUSG4226300	BAJ98157.1|5.6e-68|predicted protein [Hordeum vulgare subsp. vulgare]	-1.05846	K18171	down		HOVUSG5541100	XP_-2-157265.1|-.-e+--|pentatricopeptide repeat-containing protein At5g-478--like [Aegilops tauschii subsp. tauschii]	-1.08746	K06180	down		HOVUSG5281900	EMS67654.1|8.9e-3-|hypothetical protein TRIUR3_23131 [Triticum urartu]	-1.11548	--	down
HOVUSG1238900	interleukin-1 receptor-associated kinase 4 [EC:2.7.11.1]	-4.09998	K04733	down		HOVUSG1569400	BAJ93326.1|-.-e+--|predicted protein [Hordeum vulgare subsp. vulgare]	-4.38082	K04564	down		HOVUSG2784300	XP_-2--96195.1|3.6e-157|cysteine synthase [Ananas comosus]	-1.0586	K01738	down		HOVUSG1979700	EMS45461.1|3.-e-293|28 kDa ribonucleoprotein, chloroplastic [Triticum urartu]	-1.08746	K11294	down		HOVUSG4927100	BAK-5115.1|1.3e-288|predicted protein [Hordeum vulgare subsp. vulgare]	-1.11548	K14306	down
HOVUSG1829500	mitogen-activated protein kinase kinase 4/5 [EC:2.7.12.2]	-4.08927	K13413	down		BGI_novel_G003702	-	-4.37182	--	down		BGI_novel_G004289	-	-1.05868	K10955	down		HOVUSG0814600	ACN31--6.1|1.6e-29|unknown [Zea mays]	-1.08792	K05236	down		HOVUSG5913000	XP_-2-182418.1|2.7e-167|glutathione S-transferase T2-like [Aegilops tauschii subsp. tauschii]	-1.11548	K05747	down
HOVUSG5782000	peroxidase [EC:1.11.1.7]	-4.08279	K00430	down		HOVUSG3338000	BAJ88773.1|-.-e+--|predicted protein [Hordeum vulgare subsp. vulgare]	-4.36923	K02184	down		HOVUSG2207600	CDM8625-.1|-.-e+--|unnamed protein product [Triticum aestivum]	-1.05889	K01176	down		HOVUSG6151200	XP_-2-1966-8.1|2.-e-1-|exocyst complex component EXO7-A1-like isoform X1 [Aegilops tauschii subsp. tauschii]	-1.08802	K07195	down		HOVUSG3869300	EMT18875.1|1.5e-146|hypothetical protein F775_-4157 [Aegilops tauschii]	-1.11548	K04733	down
HOVUSG1871300	interleukin-1 receptor-associated kinase 4 [EC:2.7.11.1]	-4.06477	K04733	down		HOVUSG4199000	AAO85268.1|1.4e-191|glucan endo-1,3-beta-D-glucosidase [Hordeum vulgare subsp. vulgare]	-4.369	K19892	down		HOVUSG0018100	BAJ929-6.1|5.1e-219|predicted protein [Hordeum vulgare subsp. vulgare]	-1.05952	K14684	down		HOVUSG5568200	XP_-2-185555.1|1.-e-116|soluble inorganic pyrophosphatase 1-like [Aegilops tauschii subsp. tauschii]	-1.08925	K01507	down		HOVUSG5563700	XP_-2-175484.1|1.4e-66|uncharacterized protein LOC1-97611-4 [Aegilops tauschii subsp. tauschii]	-1.11548	K06675	down
HOVUSG4006500	solute carrier family 15 (peptide/histidine transporter), member 3/4	-4.06221	K14638	down		HOVUSG0269100	BAJ9-863.1|-.-e+--|predicted protein [Hordeum vulgare subsp. vulgare]	-4.36818	K11855	down		HOVUSG5734500	BAJ9-4-5.1|-.-e+--|predicted protein [Hordeum vulgare subsp. vulgare]	-1.05953	K04733	down		HOVUSG4653100	BAK-7299.1|-.-e+--|predicted protein [Hordeum vulgare subsp. vulgare]	-1.08964	K15923	down		HOVUSG4907100	PAN16-25.1|3.1e-218|hypothetical protein PAHAL_C--418 [Panicum hallii]	-1.11548	K08286	down
HOVUSG6195100	glutathione S-transferase [EC:2.5.1.18]	-4.06111	K00799	down		HOVUSG5742300	BAJ91514.1|2.1e-275|predicted protein [Hordeum vulgare subsp. vulgare]	-4.34299	K16084	down		BGI_novel_G005455	-	-1.05971	--	down		HOVUSG5229200	-	-1.09045	--	down		HOVUSG5609100	XP_-2-199955.1|2.5e-96|uncharacterized protein LOC1-9785771 [Aegilops tauschii subsp. tauschii]	-1.11548	K03006	down
HOVUSG3845100	tyrosine aminotransferase [EC:2.6.1.5]	-4.05889	K00815	down		HOVUSG6416000	BAJ9-976.1|4.5e-198|predicted protein, partial [Hordeum vulgare subsp. vulgare]	-4.34104	K04733	down		HOVUSG1071300	XP_-2-184999.1|-.-e+--|receptor-like serine/threonine-protein kinase SD1-7 [Aegilops tauschii subsp. tauschii]	-1.05997	K04733	down		HOVUSG1134700	XP_-2-192323.1|4.7e-86|probable calcium-binding protein CML45 [Aegilops tauschii subsp. tauschii]	-1.09099	K02183	down		HOVUSG6380800	EMT2942-.1|2.-e-28|hypothetical protein F775_-6775 [Aegilops tauschii]	-1.11548	K10523	down
HOVUSG0450200	alpha-amylase [EC:3.2.1.1]	-4.05889	K01176	down		BGI_novel_G006351	-	-4.33092	--	down		BGI_novel_G006360	-	-1.06015	--	down		HOVUSG4016800	BAJ92716.1|1.4e-123|predicted protein, partial [Hordeum vulgare subsp. vulgare]	-1.09149	K13424	down		HOVUSG3631200	BAJ86411.1|1.6e-262|predicted protein [Hordeum vulgare subsp. vulgare]	-1.11555	K01772	down
HOVUSG2911800	solute carrier family 15 (peptide/histidine transporter), member 3/4	-4.05311	K14638	down		HOVUSG4743300	BAJ97411.1|2.2e-222|predicted protein [Hordeum vulgare subsp. vulgare]	-4.33079	K17964	down		BGI_novel_G004251	-	-1.06063	--	down		HOVUSG3193700	XP_-19438468.1|1.1e--7|PREDICTED: formin-like protein 2- isoform X5 [Lupinus angustifolius]	-1.09311	K02184	down		HOVUSG2716300	XP_-2-191-39.1|1.4e-258|UDP-glycosyltransferase 83A1-like [Aegilops tauschii subsp. tauschii]	-1.11559	K04628	down
BGI_novel_G002522	-	-4.04803	-	down		HOVUSG4340200	BAJ89686.1|8.3e-27-|predicted protein [Hordeum vulgare subsp. vulgare]	-4.32339	K00512	down		HOVUSG2089300	BAK--892.1|1.2e-186|predicted protein [Hordeum vulgare subsp. vulgare]	-1.06073	K18626	down		HOVUSG2810800	XP_-2-17314-.1|4.1e-31|uncharacterized protein LOC1-975868- [Aegilops tauschii subsp. tauschii]	-1.09311	--	down		HOVUSG0712100	XP_-2-16-563.1|-.-e+--|F-box/LRR-repeat MAX2 homolog [Aegilops tauschii subsp. tauschii]	-1.1162	K10268	down
HOVUSG0065200	-	-4.04712	-	down		HOVUSG5264300	-	-4.32193	--	down		HOVUSG2505700	CDM86-87.1|3.5e-1-3|unnamed protein product [Triticum aestivum]	-1.0611	K02184	down		HOVUSG3187600	XP_-2-165-12.1|-.-e+--|somatic embryogenesis receptor kinase 4-like [Aegilops tauschii subsp. tauschii]	-1.09311	K04733	down		HOVUSG0113600	XP_-15614941.1|3.9e-299|PREDICTED: L-type lectin-domain containing receptor kinase IV.1 [Oryza sativa Japonica Group]	-1.1162	K04733	down
HOVUSG3959300	casein kinase 1 [EC:2.7.11.1]	-4.04439	K02218	down		HOVUSG6093500	XP_-21314387.1|1.9e-256|L-type lectin-domain containing receptor kinase IX.1 [Sorghum bicolor]	-4.32193	K04733	down		BGI_novel_G002314	-	-1.06129	--	down		HOVUSG1541300	XP_-2-191949.1|9.4e-121|protein FLOURY 1-like [Aegilops tauschii subsp. tauschii]	-1.09351	K11844	down		HOVUSG3490800	EMT-25-5.1|4.9e-66|hypothetical protein F775_22283 [Aegilops tauschii]	-1.1163	K03549	down
HOVUSG5747700	interleukin-1 receptor-associated kinase 4 [EC:2.7.11.1]	-4.0282	K04733	down		HOVUSG4485000	EMS62599.1|-.-e+--|Kinesin-related protein 4 [Triticum urartu]	-4.32193	K11498	down		BGI_novel_G002747	-	-1.06134	K21844	down		HOVUSG2336700	BAK-5962.1|-.-e+--|predicted protein [Hordeum vulgare subsp. vulgare]	-1.09357	K06180	down		HOVUSG4351400	XP_-2-167155.1|-.-e+--|beta-fructofuranosidase 1-like isoform X2 [Aegilops tauschii subsp. tauschii]	-1.11641	K01193	down
HOVUSG5388200	interleukin-1 receptor-associated kinase 4 [EC:2.7.11.1]	-4.02748	K04733	down		BGI_novel_G002188	-	-4.31228	--	down		HOVUSG5356300	BAK-3811.1|-.-e+--|predicted protein [Hordeum vulgare subsp. vulgare]	-1.06165	K11883	down		HOVUSG5233200	XP_-2-155125.1|4.2e-188|2-alkenal reductase (NADP(+)-dependent)-like [Aegilops tauschii subsp. tauschii]	-1.09412	K07119	down		HOVUSG1698500	BAB61-39.1|2.-e-1-5|IDI1 [Hordeum vulgare]	-1.117	K08967	down
HOVUSG5483800	vacuolar protein 8	-4.02748	K08332	down		HOVUSG5237600	XP_-2-199-14.1|5.3e-62|uncharacterized protein LOC1-978482- [Aegilops tauschii subsp. tauschii]	-4.3092	K08592	down		HOVUSG0064100	XP_-2-1651-7.1|4.3e-2-4|uncharacterized protein LOC1-975-554 [Aegilops tauschii subsp. tauschii]	-1.06174	--	down		HOVUSG0712000	XP_--4964818.1|3.-e-111|PREDICTED: probable thiol methyltransferase 2 [Setaria italica]	-1.09417	K21552	down		HOVUSG2056500	XP_-15612-38.1|1.6e-263|PREDICTED: protein NUCLEAR FUSION DEFECTIVE 4 [Oryza sativa Japonica Group]	-1.11721	K14794	down
HOVUSG2782000	profilin	-4.02658	K05759	down		HOVUSG1778300	EMS65545.1|-.-e+--|26S proteasome non-ATPase regulatory subunit 2 1B [Triticum urartu]	-4.30682	K03028	down		HOVUSG6375800	XP_-2-175965.1|-.-e+--|non-lysosomal glucosylceramidase-like [Aegilops tauschii subsp. tauschii]	-1.06177	K17108	down		HOVUSG3906800	-	-1.09433	--	down		HOVUSG2558900	BAJ88482.1|1.7e-44|predicted protein, partial [Hordeum vulgare subsp. vulgare]	-1.11804	--	down
HOVUSG4413600	mitochondrial chaperone BCS1	-4.02302	K08900	down		HOVUSG5005000	BAK-6481.1|3.2e-222|predicted protein [Hordeum vulgare subsp. vulgare]	-4.29587	K02184	down		HOVUSG2569800	XP_-2-1792-9.1|1.6e-28|mimitin, mitochondrial [Aegilops tauschii subsp. tauschii]	-1.0618	K18160	down		HOVUSG4357400	BAJ96487.1|6.4e-141|predicted protein [Hordeum vulgare subsp. vulgare]	-1.09446	K01897	down		HOVUSG5780700	BAJ9-866.1|6.9e-174|predicted protein [Hordeum vulgare subsp. vulgare]	-1.11864	K00430	down
HOVUSG5674600	WRKY transcription factor 33	-4.02141	K13424	down		HOVUSG0658000	BAK-695-.1|-.-e+--|predicted protein [Hordeum vulgare subsp. vulgare]	-4.28204	K01181	down		HOVUSG6098500	EMS55778.1|1.7e-146|hypothetical protein TRIUR3_-5684 [Triticum urartu]	-1.06193	K01595	down		HOVUSG1180500	XP_--357-464.2|1.3e-256|PREDICTED: uncharacterized protein At1g-491--like isoform X2 [Brachypodium distachyon]	-1.09516	K22733	down		HOVUSG5650400	XP_--3563711.1|5.9e-61|PREDICTED: uncharacterized protein LOC1--83-294 [Brachypodium distachyon]	-1.11875	K08360	down
HOVUSG4262200	mucin-19	-4.01919	K22020	down		HOVUSG3505900	EMS6211-.1|5.6e-191|hypothetical protein TRIUR3_13-22 [Triticum urartu]	-4.27634	--	down		HOVUSG5027000	BAJ88843.1|5.1e-233|predicted protein [Hordeum vulgare subsp. vulgare]	-1.06202	K07893	down		HOVUSG2259000	-	-1.09516	--	down		HOVUSG4142500	BAJ98-13.1|1.3e-159|predicted protein [Hordeum vulgare subsp. vulgare]	-1.11962	K00477	down
BGI_novel_G002532	F-box and WD-40 domain protein 7	-4.01792	K10260	down		HOVUSG1445400	XP_-2-185654.1|1.7e-48|uncharacterized protein LOC1-9771369 [Aegilops tauschii subsp. tauschii]	-4.27506	--	down		BGI_novel_G001140	-	-1.06204	--	down		HOVUSG1560400	EMS59511.1|6.7e-31|hypothetical protein TRIUR3_162-8 [Triticum urartu]	-1.09516	--	down		HOVUSG6263100	XP_-2-174898.1|3.8e-46|uncharacterized protein LOC1-976-5-2 [Aegilops tauschii subsp. tauschii]	-1.11984	K13171	down
HOVUSG5876000	kinesin family member C2/C3	-4.01247	K10406	down		HOVUSG2534800	BAJ85783.1|-.-e+--|predicted protein [Hordeum vulgare subsp. vulgare]	-4.26303	K10999	down		BGI_novel_G004167	-	-1.06206	--	down		HOVUSG0936800	BAJ93647.1|1.8e-296|predicted protein, partial [Hordeum vulgare subsp. vulgare]	-1.09524	K13127	down		HOVUSG1310300	XP_--3569291.1|9.7e-271|PREDICTED: aldehyde dehydrogenase family 2 member C4-like [Brachypodium distachyon]	-1.12022	K12355	down
HOVUSG4743700	GINS complex subunit 3	-4.01232	K10734	down		BGI_novel_G001297	-	-4.26236	K15397	down		HOVUSG5696900	BAK-64-7.1|4.4e-69|predicted protein [Hordeum vulgare subsp. vulgare]	-1.06207	--	down		HOVUSG3891800	BAK-5987.1|2.-e-198|predicted protein [Hordeum vulgare subsp. vulgare]	-1.09562	K11446	down		HOVUSG5895300	BAK-6815.1|1.-e-49|predicted protein [Hordeum vulgare subsp. vulgare]	-1.12031	--	down
HOVUSG5005000	formin 2	-4.01182	K02184	down		HOVUSG1852600	XP_-2-166252.1|8.1e-27-|serine carboxypeptidase-like 15 [Aegilops tauschii subsp. tauschii]	-4.25376	K16296	down		HOVUSG6145100	XP_-2-177-66.1|2.4e-86|putative disease resistance protein RGA4 [Aegilops tauschii subsp. tauschii]	-1.06216	K00487	down		HOVUSG4597300	-	-1.09605	--	down		BGI_novel_G000239	-	-1.12051	K02180	down
HOVUSG4718700	amidase [EC:3.5.1.4]	-4.00581	K01426	down		BGI_novel_G001400	-	-4.24793	K02943	down		BGI_novel_G006411	-	-1.06222	--	down		BGI_novel_G002808	-	-1.09622	K00430	down		HOVUSG2283200	BAK-6561.1|-.-e+--|predicted protein [Hordeum vulgare subsp. vulgare]	-1.12057	K21773	down
HOVUSG1442200	3-ketoacyl-CoA synthase [EC:2.3.1.199]	-4.00394	K15397	down		HOVUSG1142200	BAK--538.1|9.5e-2-9|predicted protein, partial [Hordeum vulgare subsp. vulgare]	-4.24793	K11323	down		HOVUSG3645600	BAK-2655.1|2.-e-223|predicted protein [Hordeum vulgare subsp. vulgare]	-1.06222	K00703	down		HOVUSG1840300	EMS57761.1|-.-e+--|DNA (cytosine-5)-methyltransferase 1B [Triticum urartu]	-1.09686	K00558	down		BGI_novel_G006502	-	-1.12102	--	down
BGI_novel_G003084	interleukin-1 receptor-associated kinase 4 [EC:2.7.11.1]	-4	K04733	down		BGI_novel_G000858	-	-4.24023	K10532	down		BGI_novel_G004599	-	-1.06242	--	down		BGI_novel_G003131	-	-1.0972	--	down		HOVUSG2784300	XP_-2--96195.1|3.6e-157|cysteine synthase [Ananas comosus]	-1.12142	K01738	down
HOVUSG1174500	LRR receptor-like serine/threonine-protein kinase ERECTA [EC:2.7.11.1]	-4	K20718	down		HOVUSG2117800	BAJ98923.1|1.2e-93|predicted protein, partial [Hordeum vulgare subsp. vulgare]	-4.23726	K08360	down		HOVUSG4073800	XP_--3565373.1|6.2e-16-|PREDICTED: receptor-like protein 12 [Brachypodium distachyon]	-1.06257	K13420	down		HOVUSG2667300	BAJ87877.1|2.2e-132|predicted protein [Hordeum vulgare subsp. vulgare]	-1.09808	K09512	down		HOVUSG6515300	BAB89674.1|4.2e-82|putative SUVH4 [Oryza sativa Japonica Group]	-1.12175	K11420	down
BGI_novel_G004108	flavonol-3-O-glucoside/galactoside glucosyltransferase [EC:2.4.1.239 2.4.1.-]	-3.99178	K22794	down		HOVUSG6493000	XP_-2-176219.1|2.2e-174|1-aminocyclopropane-1-carboxylate oxidase homolog 1-like [Aegilops tauschii subsp. tauschii]	-4.22607	K13229	down		BGI_novel_G001092	-	-1.06353	--	down		HOVUSG4436500	XP_-2-19729-.1|2.-e-222|cytochrome P45- 89A2-like [Aegilops tauschii subsp. tauschii]	-1.09873	K00512	down		BGI_novel_G000193	-	-1.12179	K17987	down
BGI_novel_G004094	amidase [EC:3.5.1.4]	-3.98272	K01426	down		HOVUSG1249500	BAK-3639.1|9.8e-261|predicted protein [Hordeum vulgare subsp. vulgare]	-4.22607	K04733	down		BGI_novel_G000973	-	-1.06375	K02184	down		HOVUSG4179800	XP_-2-169358.1|3.8e-5-|probable ADP-ribosylation factor GTPase-activating protein AGD9 [Aegilops tauschii subsp. tauschii]	-1.09919	K12493	down		HOVUSG2773200	BAJ91228.1|2.2e-212|predicted protein [Hordeum vulgare subsp. vulgare]	-1.12185	K00058	down
HOVUSG5487300	chromate reductase, NAD(P)H dehydrogenase (quinone)	-3.97982	K19784	down		BGI_novel_G005675	-	-4.22239	K02365	down		BGI_novel_G005574	-	-1.06382	--	down		HOVUSG4521500	BAJ96641.1|1.2e-65|predicted protein [Hordeum vulgare subsp. vulgare]	-1.09954	K03006	down		HOVUSG5422300	BAK-581-.1|4.1e-77|predicted protein [Hordeum vulgare subsp. vulgare]	-1.12199	K01092	down
BGI_novel_G006450	-	-3.97678	-	down		BGI_novel_G003196	-	-4.22067	--	down		HOVUSG3976600	BAJ99738.1|6.7e-91|predicted protein [Hordeum vulgare subsp. vulgare]	-1.06385	K02358	down		HOVUSG0810700	BAK-1174.1|1.9e-52|predicted protein [Hordeum vulgare subsp. vulgare]	-1.09954	K11816	down		HOVUSG3121700	EMT--775.1|1.3e-2-6|Putative mitochondrial chaperone bcs1 [Aegilops tauschii]	-1.12199	K08900	down
HOVUSG1001700	serine/arginine repetitive matrix protein 1	-3.97639	K13171	down		HOVUSG5036300	BAK-5492.1|1.4e-65|predicted protein [Hordeum vulgare subsp. vulgare]	-4.22011	K10739	down		HOVUSG3359300	BAK--264.1|4.7e-152|predicted protein [Hordeum vulgare subsp. vulgare]	-1.06413	K04733	down		HOVUSG2334600	XP_-2-197558.1|7.2e-147|putative SWI/SNF-related matrix-associated actin-dependent regulator of chromatin subfamily A member 3-like 1 [Aegilops tauschii subsp. tauschii]	-1.09954	K15711	down		HOVUSG0738700	BAJ85365.1|-.-e+--|predicted protein [Hordeum vulgare subsp. vulgare]	-1.1223	--	down
HOVUSG5878500	interleukin-1 receptor-associated kinase 4 [EC:2.7.11.1]	-3.97269	K04733	down		BGI_novel_G001566	-	-4.21205	K15793	down		HOVUSG0564100	XP_-2-169981.1|1.2e-131|probable NAD(P)H dehydrogenase (quinone) FQR1-like 1 [Aegilops tauschii subsp. tauschii]	-1.06413	K03809	down		HOVUSG6482200	BAK-6152.1|-.-e+--|predicted protein [Hordeum vulgare subsp. vulgare]	-1.09954	K22733	down		HOVUSG2862700	BAK-3742.1|1.1e-164|predicted protein [Hordeum vulgare subsp. vulgare]	-1.12262	K10523	down
HOVUSG4166200	interleukin-1 receptor-associated kinase 4 [EC:2.7.11.1]	-3.96849	K04733	down		HOVUSG6505200	Q9ZWH8.1|1.5e-178|RecName: Full=Probable nicotianamine synthase 7; AltName: Full=HvNAS7; AltName: Full=S-adenosyl-L-methionine:S-adenosyl-L-methionine:S-adenosyl-methionine 3-amino-3-carboxypropyltransferase 7	-4.20945	K05953	down		HOVUSG1998300	BAK-64-1.1|-.-e+--|predicted protein [Hordeum vulgare subsp. vulgare]	-1.06465	K00430	down		HOVUSG4807300	BAJ98319.1|1.5e-162|predicted protein [Hordeum vulgare subsp. vulgare]	-1.10044	K01934	down		HOVUSG5451200	EMS52997.1|5.-e-25|hypothetical protein TRIUR3_238-1 [Triticum urartu]	-1.12274	--	down
HOVUSG0172300	interleukin-1 receptor-associated kinase 4 [EC:2.7.11.1]	-3.96683	K04733	down		HOVUSG6473300	XP_-19167951.1|2.3e-23|PREDICTED: uncharacterized protein LOC1-9163655 [Ipomoea nil]	-4.20338	K07904	down		HOVUSG1210800	XP_-2-155414.1|2.8e-281|E3 ubiquitin-protein ligase TRIP12-like [Aegilops tauschii subsp. tauschii]	-1.06496	K20547	down		HOVUSG5193300	ADC9255-.1|4.3e-252|UDP-glucosyltransferase HvUGT13248 [Hordeum vulgare subsp. vulgare]	-1.10046	K13691	down		HOVUSG4687200	BAJ97728.1|2.3e-116|predicted protein [Hordeum vulgare subsp. vulgare]	-1.12335	K00521	down
HOVUSG4874600	secretory phospholipase A2 [EC:3.1.1.4]	-3.96664	K01047	down		HOVUSG5568300	CDM81474.1|2.6e-31|unnamed protein product [Triticum aestivum]	-4.18926	--	down		BGI_novel_G002407	-	-1.06518	--	down		HOVUSG2238200	EEC85-4-.1|2.2e-82|hypothetical protein OsI_32357 [Oryza sativa Indica Group]	-1.10092	K15414	down		HOVUSG5828900	EMS52494.1|3.8e-45|hypothetical protein TRIUR3_17152 [Triticum urartu]	-1.12351	--	down
HOVUSG5996500	large subunit ribosomal protein LP0	-3.96508	K02941	down		HOVUSG5567800	CDM81474.1|2.6e-31|unnamed protein product [Triticum aestivum]	-4.18926	--	down		HOVUSG3644100	AAT37132.1|2.2e-13|arginine/serine-rich splicing factor 1 variant 1 [Zea mays]	-1.06612	K12893	down		HOVUSG5062800	AAW21725.1|1.-e-141|thaumatin-like protein TLP5 [Hordeum vulgare]	-1.1028	K04733	down		HOVUSG4519200	BAJ8533-.1|-.-e+--|predicted protein [Hordeum vulgare subsp. vulgare]	-1.12445	K02184	down
HOVUSG0782100	-	-3.96153	-	down		HOVUSG3676300	EMT14-92.1|2.3e-4-|hypothetical protein F775_3-342 [Aegilops tauschii]	-4.17819	--	down		HOVUSG4798700	BAJ89759.1|3.6e-53|predicted protein [Hordeum vulgare subsp. vulgare]	-1.06643	--	down		HOVUSG4335400	XP_-2-19-791.1|-.-e+--|uncharacterized protein LOC1-9776554 [Aegilops tauschii subsp. tauschii]	-1.10285	K17604	down		HOVUSG1020200	BAJ89331.1|2.-e-113|predicted protein, partial [Hordeum vulgare subsp. vulgare]	-1.12553	K12900	down
HOVUSG0567100	-	-3.96095	-	down		HOVUSG2487300	EMT26414.1|2.5e-3-7|hypothetical protein F775_-4577 [Aegilops tauschii]	-4.16993	K00784	down		HOVUSG6190200	BAK-29-2.1|5.4e-65|predicted protein [Hordeum vulgare subsp. vulgare]	-1.06648	K04733	down		HOVUSG4242900	BAJ89979.1|2.7e-238|predicted protein [Hordeum vulgare subsp. vulgare]	-1.10301	K22684	down		BGI_novel_G001612	-	-1.12553	--	down
HOVUSG6141700	S-phase kinase-associated protein 1	-3.95693	K03094	down		BGI_novel_G001191	-	-4.16993	--	down		HOVUSG3340700	XP_--4965168.1|3.2e-71|PREDICTED: uncharacterized protein At3g1795--like isoform X1 [Setaria italica]	-1.06652	K00430	down		HOVUSG0267400	BAK--469.1|-.-e+--|predicted protein [Hordeum vulgare subsp. vulgare]	-1.10306	K05681	down		HOVUSG1816100	XP_-2-164726.1|-.-e+--|serine/arginine repetitive matrix protein 2-like [Aegilops tauschii subsp. tauschii]	-1.12594	K13172	down
HOVUSG6058200	mTERF domain-containing protein, mitochondrial	-3.95533	K15032	down		HOVUSG4671200	-	-4.16993	--	down		BGI_novel_G000585	-	-1.06687	--	down		HOVUSG5842700	XP_-2-17-647.1|4.8e-17-|pentatricopeptide repeat-containing protein At2g-298-, chloroplastic-like [Aegilops tauschii subsp. tauschii]	-1.10309	K19090	down		HOVUSG5837200	BAJ9136-.1|5.-e-277|predicted protein [Hordeum vulgare subsp. vulgare]	-1.12704	K07561	down
BGI_novel_G001656	-	-3.9542	-	down		HOVUSG5073300	BAK-1893.1|4.2e-2-1|predicted protein [Hordeum vulgare subsp. vulgare]	-4.15987	K13171	down		HOVUSG0295900	BAJ99576.1|2.8e-1-2|predicted protein [Hordeum vulgare subsp. vulgare]	-1.06711	--	down		HOVUSG1677700	XP_--64131-4.1|3.7e-31|hypothetical protein EUTSA_v1--26-37mg [Eutrema salsugineum]	-1.10344	K03113	down		HOVUSG5847200	EMT25165.1|3.4e-146|hypothetical protein F775_2285- [Aegilops tauschii]	-1.12714	--	down
HOVUSG4798900	ATP-binding cassette, subfamily C (CFTR/MRP), member 2	-3.9542	K05666	down		HOVUSG4827600	XP_-2-177262.1|8.3e-83|E3 ubiquitin-protein ligase RNF181-like [Aegilops tauschii subsp. tauschii]	-4.14676	K22378	down		HOVUSG5814000	BAK-7273.1|2.-e-3-6|predicted protein [Hordeum vulgare subsp. vulgare]	-1.06774	K19589	down		HOVUSG6145100	XP_-2-177-66.1|2.4e-86|putative disease resistance protein RGA4 [Aegilops tauschii subsp. tauschii]	-1.10356	K00487	down		HOVUSG3487000	BAJ99757.1|-.-e+--|predicted protein [Hordeum vulgare subsp. vulgare]	-1.12748	K09422	down
HOVUSG4120700	-	-3.95217	-	down		HOVUSG4702100	EMS6--61.1|-.-e+--|DNA repair protein rhp54 [Triticum urartu]	-4.14505	K10875	down		HOVUSG4983200	BAJ92-56.1|3.-e-192|predicted protein [Hordeum vulgare subsp. vulgare]	-1.06794	K11367	down		BGI_novel_G004428	-	-1.10434	--	down		BGI_novel_G003883	-	-1.12776	--	down
HOVUSG0980500	formin 2	-3.95031	K02184	down		HOVUSG2385200	KQK-3489.1|1.7e-47|hypothetical protein BRADI_2g-8177 [Brachypodium distachyon]	-4.12928	K03028	down		HOVUSG3197900	BAK-1225.1|1.8e-55|predicted protein [Hordeum vulgare subsp. vulgare]	-1.06822	K02917	down		HOVUSG5058500	EAY83613.1|-.-e+--|hypothetical protein OsI_38835 [Oryza sativa Indica Group]	-1.10434	K04733	down		HOVUSG0554300	XP_-2-169329.1|9.-e-59|receptor-like serine/threonine-protein kinase SD1-8 [Aegilops tauschii subsp. tauschii]	-1.12928	K04733	down
BGI_novel_G000467	-	-3.94486	-	down		BGI_novel_G001035	-	-4.12169	K17604	down		HOVUSG4548400	BAJ95327.1|1.9e-279|predicted protein [Hordeum vulgare subsp. vulgare]	-1.0684	K14209	down		HOVUSG3377400	XP_-2-15725-.1|3.8e-8-|BTB/POZ and MATH domain-containing protein 3-like [Aegilops tauschii subsp. tauschii]	-1.10434	K10523	down		HOVUSG5532500	XP_-2-146183.1|7.6e-199|serine/threonine-protein phosphatase 7 long form homolog [Aegilops tauschii subsp. tauschii]	-1.12928	K11816	down
BGI_novel_G003723	-	-3.94326	-	down		HOVUSG4182700	-	-4.12051	--	down		HOVUSG1992900	XP_-2-162174.1|-.-e+--|kinesin-like protein KIN-12A isoform X1 [Aegilops tauschii subsp. tauschii]	-1.06848	K10400	down		HOVUSG6293700	XP_-2-153999.1|7.7e-91|putative disease resistance protein RGA4 [Aegilops tauschii subsp. tauschii]	-1.10442	K19613	down		HOVUSG4240300	XP_-2-198871.1|1.-e-56|uncharacterized protein LOC1-9784686 [Aegilops tauschii subsp. tauschii]	-1.12928	--	down
HOVUSG5691000	ATP-dependent RNA helicase DHX57 [EC:3.6.4.13]	-3.9413	K13026	down		HOVUSG0970600	BAJ99726.1|3.4e-256|predicted protein [Hordeum vulgare subsp. vulgare]	-4.11334	K01213	down		HOVUSG1597800	BAK-2957.1|2.2e-225|predicted protein [Hordeum vulgare subsp. vulgare]	-1.06868	K00765	down		HOVUSG5496600	BAK-2598.1|2.4e-185|predicted protein [Hordeum vulgare subsp. vulgare]	-1.10492	--	down		HOVUSG5535900	BAK-5352.1|-.-e+--|predicted protein [Hordeum vulgare subsp. vulgare]	-1.12951	K17964	down
HOVUSG0510200	tankyrase [EC:2.4.2.30]	-3.93625	K10799	down		HOVUSG1265900	EMT-8885.1|1.1e-89|hypothetical protein F775_15485 [Aegilops tauschii]	-4.10753	K13412	down		HOVUSG2711200	BAK-7686.1|1.1e-2-|predicted protein [Hordeum vulgare subsp. vulgare]	-1.06871	--	down		HOVUSG2242000	EMT32679.1|3.3e-63|ATP synthase subunit alpha, mitochondrial [Aegilops tauschii]	-1.10522	K02132	down		HOVUSG4529900	P--693.1|4.1e-265|RecName: Full=Alpha-amylase type A isozyme; AltName: Full=1,4-alpha-D-glucan glucanohydrolase; AltName: Full=HvAMY1; AltName: Full=Low pI alpha-amylase; Flags: Precursor	-1.12965	K01176	down
HOVUSG1849800	EREBP-like factor	-3.93546	K09286	down		HOVUSG4422800	XP_--3577528.1|6.8e-122|PREDICTED: septin and tuftelin-interacting protein 1 homolog 1 [Brachypodium distachyon]	-4.10504	K13103	down		HOVUSG5203300	BAJ95699.1|2.6e-276|predicted protein [Hordeum vulgare subsp. vulgare]	-1.06916	K17710	down		HOVUSG2607400	XP_-2-184994.1|7.5e-251|pentatricopeptide repeat-containing protein At3g4679-, chloroplastic-like [Aegilops tauschii subsp. tauschii]	-1.10535	K03006	down		HOVUSG2397600	BAJ94299.1|-.-e+--|predicted protein [Hordeum vulgare subsp. vulgare]	-1.12975	K13447	down
HOVUSG2278900	pto-interacting protein 1 [EC:2.7.11.1]	-3.93289	K13436	down		HOVUSG6478900	XP_-2-176952.1|1.5e-52|uncharacterized protein LOC1-97625-3 [Aegilops tauschii subsp. tauschii]	-4.09906	K17987	down		HOVUSG2557000	XP_-2-18772-.1|6.1e-111|uncharacterized protein LOC1-977343- [Aegilops tauschii subsp. tauschii]	-1.06926	--	down		HOVUSG1351100	XP_-2-1876-8.1|3.4e-29-|pentatricopeptide repeat-containing protein At2g1563-, mitochondrial-like [Aegilops tauschii subsp. tauschii]	-1.10593	K17964	down		HOVUSG1541300	XP_-2-191949.1|9.4e-121|protein FLOURY 1-like [Aegilops tauschii subsp. tauschii]	-1.12982	K11844	down
HOVUSG2250000	SET and MYND domain-containing protein	-3.93225	K11426	down		HOVUSG3807000	XP_--2455338.1|3.1e-136|isoflavone reductase homolog IRL [Sorghum bicolor]	-4.09803	K23050	down		HOVUSG1626200	BAJ89631.1|1.4e-15-|predicted protein [Hordeum vulgare subsp. vulgare]	-1.06929	K14842	down		HOVUSG4512600	BAJ96368.1|8.8e-157|predicted protein [Hordeum vulgare subsp. vulgare]	-1.1065	--	down		HOVUSG1995500	-	-1.12988	--	down
HOVUSG2550100	-	-3.92977	-	down		HOVUSG0805100	XP_-2-1858-7.1|1.8e-27|uncharacterized protein LOC1-9771528 [Aegilops tauschii subsp. tauschii]	-4.09079	K17604	down		BGI_novel_G004041	-	-1.0693	--	down		HOVUSG4732200	XP_-2-188889.1|1.3e-57|pentatricopeptide repeat-containing protein At5g618---like [Aegilops tauschii subsp. tauschii]	-1.10692	K19589	down		HOVUSG3102700	BAJ95672.1|1.5e-215|predicted protein [Hordeum vulgare subsp. vulgare]	-1.13068	K01054	down
HOVUSG3825200	-	-3.92665	-	down		HOVUSG5946300	BAJ94557.1|-.-e+--|predicted protein, partial [Hordeum vulgare subsp. vulgare]	-4.08746	K01176	down		HOVUSG4849700	BAJ9-981.1|1.8e-255|predicted protein [Hordeum vulgare subsp. vulgare]	-1.06933	K07195	down		HOVUSG2189900	XP_-2-148922.1|1.2e-67|uncharacterized protein LOC1-973411- [Aegilops tauschii subsp. tauschii]	-1.1075	K11420	down		HOVUSG1751700	BAK-6435.1|2.6e-3-|predicted protein, partial [Hordeum vulgare subsp. vulgare]	-1.13112	--	down
HOVUSG3931200	interleukin-1 receptor-associated kinase 4 [EC:2.7.11.1]	-3.91839	K04733	down		HOVUSG5813600	XP_--3573927.1|1.5e-13-|PREDICTED: chitinase 1-like [Brachypodium distachyon]	-4.0857	K14306	down		HOVUSG5515400	XP_-2-154752.1|2.2e-11-|single-stranded DNA-binding protein, mitochondrial [Aegilops tauschii subsp. tauschii]	-1.07008	K03111	down		HOVUSG2231900	BAK-2654.1|-.-e+--|predicted protein [Hordeum vulgare subsp. vulgare]	-1.10753	K13420	down		HOVUSG2558100	XP_-2-14672-.1|4.4e-56|DNA topoisomerase 2-like [Aegilops tauschii subsp. tauschii]	-1.1313	K03164	down
BGI_novel_G000169	U2-associated protein SR140	-3.91488	K12842	down		HOVUSG1639200	XP_-11-43469.1|2.2e--6|PREDICTED: proline-rich receptor-like protein kinase PERK1 isoform X1 [Populus euphratica]	-4.08385	K04506	down		HOVUSG0554400	BAK-6981.1|-.-e+--|predicted protein [Hordeum vulgare subsp. vulgare]	-1.07039	K13681	down		HOVUSG5804000	EMS564-6.1|2.-e-59|RuBisCO large subunit-binding protein subunit beta, chloroplastic [Triticum urartu]	-1.10758	K04077	down		HOVUSG4156700	XP_-2-196933.1|7.6e-17-|transmembrane protein 184 homolog DDB_G-279555-like isoform X1 [Aegilops tauschii subsp. tauschii]	-1.13133	--	down
HOVUSG0263600	mitogen-activated protein kinase kinase kinase 17/18	-3.90689	K20716	down		HOVUSG4369500	XP_-2-148153.1|6.7e-175|polyubiquitin-B-like [Aegilops tauschii subsp. tauschii]	-4.07682	K08770	down		HOVUSG4602800	XP_-2-172553.1|3.5e-2-7|proline-rich receptor-like protein kinase PERK8 [Aegilops tauschii subsp. tauschii]	-1.07039	K04733	down		HOVUSG6300100	EMS57539.1|2.1e-33|hypothetical protein TRIUR3_33596 [Triticum urartu]	-1.10806	--	down		HOVUSG2852300	XP_-2-193749.1|5.9e-85|uncharacterized protein LOC1-977954- [Aegilops tauschii subsp. tauschii]	-1.13158	K04733	down
HOVUSG5878800	interleukin-1 receptor-associated kinase 4 [EC:2.7.11.1]	-3.90689	K04733	down		BGI_novel_G002950	-	-4.07529	--	down		HOVUSG3382500	OEL16513.1|6.7e-142|hypothetical protein BAE44_--22468 [Dichanthelium oligosanthes]	-1.07039	K13172	down		HOVUSG0941300	BAJ94382.1|9.1e-282|predicted protein [Hordeum vulgare subsp. vulgare]	-1.10823	K17964	down		HOVUSG2017600	XP_-2-168883.1|1.8e-288|gamma-aminobutyrate transaminase 1, mitochondrial isoform X2 [Aegilops tauschii subsp. tauschii]	-1.13274	K16871	down
HOVUSG1611500	PR domain zinc finger protein 16	-3.90689	K22410	down		HOVUSG3240900	BAK-5-92.1|4.-e-2-2|predicted protein [Hordeum vulgare subsp. vulgare]	-4.07448	K05658	down		HOVUSG3916800	BAJ94681.1|1.1e-162|predicted protein [Hordeum vulgare subsp. vulgare]	-1.07039	K15255	down		HOVUSG3255000	-	-1.10839	--	down		HOVUSG0934000	BAK-4228.1|6.6e-91|predicted protein, partial [Hordeum vulgare subsp. vulgare]	-1.13278	K14488	down
HOVUSG5733900	interleukin-1 receptor-associated kinase 4 [EC:2.7.11.1]	-3.90436	K04733	down		HOVUSG2614900	XP_--35589-7.1|2.6e-237|PREDICTED: protein MLO [Brachypodium distachyon]	-4.06705	K08472	down		HOVUSG3291600	XP_-2-166227.1|6.7e-43|uncharacterized protein LOC1-9751753 [Aegilops tauschii subsp. tauschii]	-1.07067	--	down		HOVUSG0572400	XP_-2-2--169.1|-.-e+--|uncharacterized protein LOC1-9785996 isoform X1 [Aegilops tauschii subsp. tauschii]	-1.10864	--	down		HOVUSG3424800	XP_-2-1635-9.1|2.6e-137|26S proteasome non-ATPase regulatory subunit 8 homolog A-like [Aegilops tauschii subsp. tauschii]	-1.13304	K03031	down
HOVUSG0393300	-	-3.89026	-	down		HOVUSG1527300	EMS52838.1|-.-e+--|hypothetical protein TRIUR3_13983 [Triticum urartu]	-4.06629	K17613	down		HOVUSG3644000	XP_-2-157863.1|1.2e-214|UDP-glycosyltransferase 88F5-like [Aegilops tauschii subsp. tauschii]	-1.07072	K22845	down		HOVUSG5030800	NP_--11-51-9.2|9.9e-281|uncharacterized protein LOC541988 [Zea mays]	-1.10875	K13412	down		BGI_novel_G003526	-	-1.1332	K11323	down
HOVUSG0595800	vacuolar protein sorting-associated protein 13A/C	-3.88753	K19525	down		HOVUSG4365800	XP_--3568-23.1|6.-e-1-3|PREDICTED: U3 small nucleolar RNA-associated protein 18 homolog [Brachypodium distachyon]	-4.06301	K14553	down		HOVUSG4077600	XP_-2-165462.1|3.-e-2-3|transcription elongation factor TFIIS [Aegilops tauschii subsp. tauschii]	-1.07096	K03145	down		HOVUSG2084000	BAK-5-65.1|-.-e+--|predicted protein [Hordeum vulgare subsp. vulgare]	-1.10884	K17710	down		HOVUSG1342700	BAJ9497-.1|5.3e-277|predicted protein [Hordeum vulgare subsp. vulgare]	-1.13333	K19600	down
HOVUSG1505000	-	-3.88264	-	down		HOVUSG5352300	EMS6-635.1|-.-e+--|LRR receptor-like serine/threonine-protein kinase GSO1 [Triticum urartu]	-4.05436	K03021	down		BGI_novel_G002307	-	-1.07152	K18626	down		BGI_novel_G004761	-	-1.10901	K22390	down		HOVUSG5697600	XP_-2-148497.1|1.5e-188|U-box domain-containing protein 8 [Aegilops tauschii subsp. tauschii]	-1.13355	K04733	down
HOVUSG1821700	MFS transporter, SP family, solute carrier family 2 (myo-inositol transporter), member 13	-3.88233	K08150	down		HOVUSG4819400	OSX69577.1|6.3e--6|hypothetical protein BU14_138-s---1 [Porphyra umbilicalis]	-4.05408	K14431	down		BGI_novel_G000898	-	-1.07168	--	down		HOVUSG5772400	BAK-5742.1|7.8e-231|predicted protein [Hordeum vulgare subsp. vulgare]	-1.1091	K04733	down		HOVUSG6113300	BAK-3695.1|3.2e-12-|predicted protein [Hordeum vulgare subsp. vulgare]	-1.13381	K00382	down
HOVUSG2056100	large subunit ribosomal protein L3e	-3.86673	K02925	down		BGI_novel_G000492	-	-4.05209	--	down		HOVUSG4524600	BAJ99827.1|5.-e-241|predicted protein [Hordeum vulgare subsp. vulgare]	-1.07215	K11714	down		BGI_novel_G000596	-	-1.10962	K17604	down		HOVUSG5266500	BAK-1435.1|1.1e-2-|predicted protein [Hordeum vulgare subsp. vulgare]	-1.13392	--	down
HOVUSG3038200	protein MAK16	-3.86507	K14831	down		HOVUSG4384700	EMT2375-.1|-.-e+--|Putative disease resistance RPP8-like protein 2 [Aegilops tauschii]	-4.05143	K13457	down		BGI_novel_G005249	-	-1.07259	--	down		HOVUSG4554500	BAJ93643.1|-.-e+--|predicted protein [Hordeum vulgare subsp. vulgare]	-1.11007	K02184	down		HOVUSG3599400	XP_-2-163959.1|-.-e+--|protein CYPRO4-like [Aegilops tauschii subsp. tauschii]	-1.13454	K21952	down
HOVUSG2535300	-	-3.85798	-	down		HOVUSG2506600	XP_-2-199-14.1|2.-e-1-3|uncharacterized protein LOC1-978482- [Aegilops tauschii subsp. tauschii]	-4.04439	K08592	down		HOVUSG3010100	XP_-2-15-728.1|1.6e-29-|putative cysteine-rich receptor-like protein kinase 2- isoform X2 [Aegilops tauschii subsp. tauschii]	-1.07308	K04733	down		BGI_novel_G003354	-	-1.11018	--	down		HOVUSG5948600	BAK--366.1|1.-e-7-|predicted protein [Hordeum vulgare subsp. vulgare]	-1.13534	--	down
HOVUSG5028600	indole-3-acetaldehyde oxidase [EC:1.2.3.7]	-3.85686	K11817	down		HOVUSG6203700	-	-4.0393	--	down		BGI_novel_G004116	-	-1.07337	--	down		HOVUSG3038100	XP_-2-183486.1|2.8e-95|uncharacterized protein LOC1-9769149 [Aegilops tauschii subsp. tauschii]	-1.11025	K14831	down		BGI_novel_G004162	-	-1.13546	K07178	down
HOVUSG4667100	cyclopropane-fatty-acyl-phospholipid synthase [EC:2.1.1.79]	-3.85415	K00574	down		HOVUSG4263300	XP_-2-173699.1|1.7e-283|aromatic-L-amino-acid decarboxylase-like [Aegilops tauschii subsp. tauschii]	-4.03744	K01593	down		BGI_novel_G005650	-	-1.07344	--	down		HOVUSG0138600	XP_-2-164992.1|7.-e-266|uncharacterized protein LOC1-975-443 [Aegilops tauschii subsp. tauschii]	-1.11151	--	down		HOVUSG4876600	BAK-6126.1|-.-e+--|predicted protein [Hordeum vulgare subsp. vulgare]	-1.13637	--	down
HOVUSG4120000	solute carrier family 35	-3.8501	K15281	down		HOVUSG4631000	XP_-15624284.1|7.2e-133|PREDICTED: dynamin-related protein 5A [Oryza sativa Japonica Group]	-4.03324	K01528	down		BGI_novel_G006073	-	-1.074	--	down		HOVUSG1658900	BAK-4189.1|2.8e-132|predicted protein [Hordeum vulgare subsp. vulgare]	-1.11165	K01493	down		HOVUSG0739500	BAJ99445.1|-.-e+--|predicted protein [Hordeum vulgare subsp. vulgare]	-1.1368	K04427	down
HOVUSG4900600	ubiquitin-like-specific protease 1C/D [EC:3.4.22.68]	-3.8465	K16287	down		HOVUSG1001600	XP_-2-154952.1|8.9e-1-5|glycerol-3-phosphate 2-O-acyltransferase 6-like [Aegilops tauschii subsp. tauschii]	-4.02554	K13508	down		BGI_novel_G001980	-	-1.07484	K12251	down		HOVUSG5690400	XP_-2-178352.1|-.-e+--|glutamate receptor 3.5-like isoform X1 [Aegilops tauschii subsp. tauschii]	-1.11171	K05387	down		HOVUSG4700400	XP_-2-153463.1|8.6e-159|uncharacterized protein LOC1-9738775 [Aegilops tauschii subsp. tauschii]	-1.13706	--	down
HOVUSG6474200	RNA-binding protein with serine-rich domain 1	-3.84222	K14325	down		HOVUSG1291000	BAK-6-97.1|7.5e-59|predicted protein [Hordeum vulgare subsp. vulgare]	-4.02106	--	down		BGI_novel_G002447	-	-1.07484	--	down		HOVUSG3534400	BAJ96223.1|8.-e-34|predicted protein [Hordeum vulgare subsp. vulgare]	-1.11184	--	down		HOVUSG2829500	XP_-2-193657.1|8.-e-177|B3 domain-containing protein Os12g-5923---like [Aegilops tauschii subsp. tauschii]	-1.1375	K21554	down
HOVUSG0213000	fanconi anemia group M protein	-3.8389	K10896	down		HOVUSG0509600	EMS51569.1|8.9e-127|Ribonuclease P protein subunit p29 [Triticum urartu]	-4.0199	K03538	down		HOVUSG2735600	BAJ9--77.1|3.5e-3--|predicted protein [Hordeum vulgare subsp. vulgare]	-1.07496	K01733	down		BGI_novel_G003729	-	-1.11268	--	down		HOVUSG0264100	XP_-2-1759-3.1|2.7e-66|glutathione S-transferase T3-like [Aegilops tauschii subsp. tauschii]	-1.1375	K01963	down
HOVUSG4241500	homeobox-leucine zipper protein	-3.8353	K09338	down		HOVUSG5029000	XP_-2-162364.1|-.-e+--|indole-3-acetaldehyde oxidase-like isoform X1 [Aegilops tauschii subsp. tauschii]	-4.01197	K11817	down		BGI_novel_G004012	-	-1.07505	--	down		HOVUSG4373500	BAJ91423.1|5.-e-61|predicted protein [Hordeum vulgare subsp. vulgare]	-1.1128	--	down		HOVUSG4822700	XP_-2-156222.1|-.-e+--|uncharacterized protein LOC1-9741549 [Aegilops tauschii subsp. tauschii]	-1.1375	K14317	down
BGI_novel_G002889	aarF domain-containing kinase	-3.83289	K08869	down		BGI_novel_G003467	-	-4.01092	--	down		BGI_novel_G005215	-	-1.07562	--	down		BGI_novel_G002371	-	-1.11343	K02705	down		HOVUSG4667700	XP_-2-15-346.1|2.5e-297|uncharacterized protein LOC1-973554- [Aegilops tauschii subsp. tauschii]	-1.1375	K00574	down
HOVUSG3455300	sister chromatid cohesion protein PDS5	-3.82631	K11267	down		HOVUSG0367800	BAJ9931-.1|2.8e-13-|predicted protein, partial [Hordeum vulgare subsp. vulgare]	-4	K00588	down		HOVUSG4415600	BAK-7375.1|2.3e-92|predicted protein [Hordeum vulgare subsp. vulgare]	-1.0758	K22522	down		HOVUSG3569500	XP_-2-162182.1|2.7e-1-1|ADP-ribosylation factor-like protein 2 [Aegilops tauschii subsp. tauschii]	-1.11346	K07943	down		HOVUSG1867100	EMS4952-.1|4.5e-248|Fatty acyl-CoA reductase 1 [Triticum urartu]	-1.1375	K13356	down
HOVUSG2315100	LRR receptor-like serine/threonine-protein kinase FLS2 [EC:2.7.11.1]	-3.82521	K13420	down		HOVUSG2371700	-	-4	--	down		HOVUSG5841800	BAJ9181-.1|1.4e-3-4|predicted protein [Hordeum vulgare subsp. vulgare]	-1.07584	K01188	down		HOVUSG2822300	XP_-15-87243.1|2.3e-1-|PREDICTED: formin-like protein 2-, partial [Solanum pennellii]	-1.11419	K02184	down		HOVUSG5983800	XP_-2-1558-9.1|2.-e-67|1-aminocyclopropane-1-carboxylate oxidase homolog 1-like [Aegilops tauschii subsp. tauschii]	-1.1375	K13229	down
HOVUSG2348400	mucin-19	-3.82443	K22020	down		BGI_novel_G003506	-	-3.99354	--	down		HOVUSG1612000	BAJ85716.1|1.3e-166|predicted protein [Hordeum vulgare subsp. vulgare]	-1.07627	K12890	down		HOVUSG1242900	BAJ95182.1|7.2e-193|predicted protein [Hordeum vulgare subsp. vulgare]	-1.11428	K10523	down		HOVUSG2131100	AEO86623.1|-.-e+--|Ku7- [Hordeum vulgare subsp. vulgare]	-1.1375	K10884	down
HOVUSG1375000	regulator of Ty1 transposition protein 103	-3.82312	K15559	down		BGI_novel_G005301	-	-3.99305	K18626	down		HOVUSG2982500	BAJ93394.1|-.-e+--|predicted protein [Hordeum vulgare subsp. vulgare]	-1.07644	K10352	down		HOVUSG1672600	XP_-2-154259.1|4.2e-95|protein NSP-INTERACTING KINASE 3 isoform X1 [Aegilops tauschii subsp. tauschii]	-1.11476	K04733	down		HOVUSG3818200	XP_-2-166355.1|2.7e-114|uncharacterized protein LOC1-975189- [Aegilops tauschii subsp. tauschii]	-1.1375	K15178	down
BGI_novel_G003585	interleukin-1 receptor-associated kinase 4 [EC:2.7.11.1]	-3.822	K04733	down		HOVUSG1336500	-	-3.97654	--	down		BGI_novel_G004811	-	-1.07676	--	down		HOVUSG4647900	P14895.1|4.7e-87|RecName: Full=High molecular mass early light-inducible protein HV58, chloroplastic; Short=ELIP; Flags: Precursor	-1.11486	K22139	down		HOVUSG4369500	XP_-2-148153.1|6.7e-175|polyubiquitin-B-like [Aegilops tauschii subsp. tauschii]	-1.1375	K08770	down
HOVUSG2099700	steroid 17alpha-monooxygenase / 17alpha-hydroxyprogesterone deacetylase [EC:1.14.14.19 1.14.14.32]	-3.81378	K00512	down		HOVUSG4854600	CBI75514.1|2.6e-268|male sterility protein, putative, expressed [Triticum aestivum]	-3.96578	K13356	down		HOVUSG4691000	-	-1.07706	--	down		HOVUSG1900700	XP_-2-167534.1|1.8e-163|alpha N-terminal protein methyltransferase 1 [Aegilops tauschii subsp. tauschii]	-1.11517	K16219	down		HOVUSG2326900	XP_-2-166329.1|-.-e+--|U-box domain-containing protein 33-like isoform X1 [Aegilops tauschii subsp. tauschii]	-1.1375	K04733	down
HOVUSG1985900	-	-3.80789	-	down		HOVUSG0172700	BAJ95981.1|-.-e+--|predicted protein [Hordeum vulgare subsp. vulgare]	-3.9621	K04733	down		BGI_novel_G005832	-	-1.078	--	down		HOVUSG2457400	AAM-1-72.1|1.3e-3-|Putative retroelement [Oryza sativa Japonica Group]	-1.11548	K13648	down		BGI_novel_G000551	-	-1.1375	--	down
HOVUSG1233800	-	-3.80735	-	down		HOVUSG2074700	XP_-2-148-49.1|1.9e-21-|chaperone protein dnaJ 1- [Aegilops tauschii subsp. tauschii]	-3.96083	K03686	down		HOVUSG2042000	XP_-2-183382.1|-.-e+--|protein Rf1, mitochondrial-like [Aegilops tauschii subsp. tauschii]	-1.078	K17964	down		HOVUSG3552800	BAK-6878.1|6.2e-25-|predicted protein [Hordeum vulgare subsp. vulgare]	-1.11548	K17500	down		HOVUSG1046400	BAK-7238.1|9.8e-193|predicted protein [Hordeum vulgare subsp. vulgare]	-1.1375	K17500	down
HOVUSG1608800	myotubularin-related protein 1/2 [EC:3.1.3.64 3.1.3.95]	-3.80735	K18081	down		HOVUSG4825500	XP_-2-173636.1|1.3e-2-3|probable low-specificity L-threonine aldolase 1 [Aegilops tauschii subsp. tauschii]	-3.95966	K01620	down		BGI_novel_G001515	-	-1.07819	--	down		HOVUSG4319700	BAJ86373.1|3.9e-65|predicted protein [Hordeum vulgare subsp. vulgare]	-1.11548	--	down		HOVUSG3539700	BAJ95-38.1|1.6e-286|predicted protein [Hordeum vulgare subsp. vulgare]	-1.13782	K22706	down
HOVUSG5568200	inorganic pyrophosphatase [EC:3.6.1.1]	-3.80314	K01507	down		HOVUSG3948500	XP_-2-186979.1|1.2e-115|FBD-associated F-box protein At4g13985-like [Aegilops tauschii subsp. tauschii]	-3.94683	K04733	down		BGI_novel_G005973	-	-1.07831	K22020	down		HOVUSG5679700	XP_-2-19-154.1|-.-e+--|phosphatidylinositol 4-phosphate 5-kinase 9-like [Aegilops tauschii subsp. tauschii]	-1.11548	K00889	down		HOVUSG0442700	XP_-2-14759-.1|6.4e-215|uncharacterized protein DDB_G-283697-like [Aegilops tauschii subsp. tauschii]	-1.13801	K14572	down
HOVUSG1213900	speckle-type POZ protein	-3.80184	K10523	down		HOVUSG0652800	XP_-2-18593-.1|7.5e-53|probable beta-1,3-galactosyltransferase 2 [Aegilops tauschii subsp. tauschii]	-3.94412	K20855	down		HOVUSG4190400	BAK-3395.1|-.-e+--|predicted protein [Hordeum vulgare subsp. vulgare]	-1.07853	K17943	down		HOVUSG2038900	XP_-2-15-876.1|4.2e-5-|pyruvate dehydrogenase E1 component subunit beta-2, mitochondrial [Aegilops tauschii subsp. tauschii]	-1.11601	K00162	down		HOVUSG3043200	BAJ96745.1|-.-e+--|predicted protein [Hordeum vulgare subsp. vulgare]	-1.13901	K14404	down
HOVUSG6189800	heat shock transcription factor, other eukaryote	-3.79256	K09419	down		HOVUSG1223500	XP_-2-194656.1|-.-e+--|laccase-19 [Aegilops tauschii subsp. tauschii]	-3.93778	K05909	down		HOVUSG6444600	XP_-2-156294.1|1.6e-261|BTB/POZ domain-containing protein At2g2424--like [Aegilops tauschii subsp. tauschii]	-1.07895	K21754	down		HOVUSG5934100	BAK-3978.1|8.6e-99|predicted protein [Hordeum vulgare subsp. vulgare]	-1.11646	--	down		HOVUSG2778200	XP_-2-17284-.1|1.-e-98|uncharacterized protein LOC1-97584-1 [Aegilops tauschii subsp. tauschii]	-1.14015	K02184	down
HOVUSG2957200	protein deglycase [EC:3.5.1.124]	-3.79125	K03152	down		HOVUSG1232900	BAK-3626.1|6.7e-36|predicted protein [Hordeum vulgare subsp. vulgare]	-3.93226	K02184	down		BGI_novel_G003363	-	-1.07901	--	down		HOVUSG3992400	BAJ94869.1|2.-e-184|predicted protein [Hordeum vulgare subsp. vulgare]	-1.11681	K11323	down		HOVUSG6471100	EMT-21-2.1|4.9e-65|hypothetical protein F775_-419- [Aegilops tauschii]	-1.1407	K00773	down
HOVUSG6504300	interleukin-1 receptor-associated kinase 4 [EC:2.7.11.1]	-3.79092	K04733	down		BGI_novel_G002672	-	-3.92859	--	down		HOVUSG1638900	BAJ89321.1|-.-e+--|predicted protein [Hordeum vulgare subsp. vulgare]	-1.07948	K03006	down		HOVUSG0192200	BAK-3619.1|8.5e-1-5|predicted protein [Hordeum vulgare subsp. vulgare]	-1.11749	K00815	down		HOVUSG1658000	XP_-2-676763.1|1.9e-32|lamin-like protein [Dendrobium catenatum]	-1.14086	K13172	down
HOVUSG6158500	tuliposide A-converting enzyme [EC:4.2.99.22]	-3.79073	K20506	down		BGI_novel_G002585	-	-3.91089	--	down		HOVUSG5025300	EMT3-227.1|4.6e-38|hypothetical protein F775_-2685 [Aegilops tauschii]	-1.08065	--	down		HOVUSG4443900	XP_-2-183574.1|5.4e-92|translation initiation factor eIF-2B subunit gamma [Aegilops tauschii subsp. tauschii]	-1.11784	K03241	down		HOVUSG4109500	XP_-2-1771-2.1|8.-e-223|branched-chain-amino-acid aminotransferase 5, chloroplastic-like [Aegilops tauschii subsp. tauschii]	-1.1409	K00826	down
HOVUSG5872000	LRR receptor-like serine/threonine-protein kinase FLS2 [EC:2.7.11.1]	-3.79008	K13420	down		BGI_novel_G000627	-	-3.90689	K08515	down		HOVUSG0572400	XP_-2-2--169.1|-.-e+--|uncharacterized protein LOC1-9785996 isoform X1 [Aegilops tauschii subsp. tauschii]	-1.08076	--	down		HOVUSG5782000	BAJ9-658.1|1.4e-174|predicted protein [Hordeum vulgare subsp. vulgare]	-1.11825	K00430	down		HOVUSG2972100	BAJ99942.1|1.7e-2-9|predicted protein [Hordeum vulgare subsp. vulgare]	-1.14128	K09553	down
HOVUSG0598400	interleukin-1 receptor-associated kinase 4 [EC:2.7.11.1]	-3.78971	K04733	down		HOVUSG6268300	EMT-8468.1|-.-e+--|LRR receptor-like serine/threonine-protein kinase FLS2 [Aegilops tauschii]	-3.90689	K13466	down		BGI_novel_G005457	-	-1.08166	--	down		HOVUSG5014600	XP_-2-192-32.1|1.7e-7-|E3 ubiquitin-protein ligase RNF181-like [Aegilops tauschii subsp. tauschii]	-1.11829	K22378	down		HOVUSG2433500	BAJ947-7.1|7.4e-27|predicted protein [Hordeum vulgare subsp. vulgare]	-1.14152	K13171	down
BGI_novel_G000575	Ca2+-transporting ATPase [EC:3.6.3.8]	-3.78136	K01537	down		HOVUSG4866900	BAJ99136.1|1.-e-293|predicted protein [Hordeum vulgare subsp. vulgare]	-3.90689	K19307	down		HOVUSG5959400	BAK-1429.1|3.7e-79|predicted protein, partial [Hordeum vulgare subsp. vulgare]	-1.08168	K00770	down		HOVUSG1913600	XP_-2-159526.1|1.1e-94|bidirectional sugar transporter SWEET3a [Aegilops tauschii subsp. tauschii]	-1.11871	K15382	down		HOVUSG3074500	XP_-2-188788.1|1.2e-226|glyceraldehyde-3-phosphate dehydrogenase GAPCP1, chloroplastic-like [Aegilops tauschii subsp. tauschii]	-1.14167	K00134	down
HOVUSG6098700	interleukin-1 receptor-associated kinase 4 [EC:2.7.11.1]	-3.77982	K04733	down		BGI_novel_G000991	-	-3.89947	--	down		BGI_novel_G001842	-	-1.0817	--	down		HOVUSG0256100	BAK-4474.1|6.6e-274|predicted protein [Hordeum vulgare subsp. vulgare]	-1.11994	K02150	down		HOVUSG0653100	BAK-1565.1|2.5e-1-7|predicted protein [Hordeum vulgare subsp. vulgare]	-1.14265	K17987	down
HOVUSG2777900	-	-3.77624	-	down		HOVUSG6173500	CBH32659.1|4.-e-84|conserved hypothetical protein [Triticum aestivum]	-3.88982	--	down		HOVUSG2573700	EMT25227.1|6.2e-173|hypothetical protein F775_22253 [Aegilops tauschii]	-1.08176	K14306	down		HOVUSG5793500	BAJ864-7.1|6.-e-38|predicted protein [Hordeum vulgare subsp. vulgare]	-1.12036	K10614	down		HOVUSG3346500	XP_-2-395843.1|1.2e--9|uncharacterized protein DDB_G-27167-, partial [Zea mays]	-1.14291	K11323	down
HOVUSG6415700	interleukin-1 receptor-associated kinase 4 [EC:2.7.11.1]	-3.77392	K04733	down		BGI_novel_G005352	-	-3.88042	K18626	down		BGI_novel_G002364	-	-1.08193	--	down		HOVUSG4055000	BAK--221.1|6.5e-236|predicted protein [Hordeum vulgare subsp. vulgare]	-1.12071	K00109	down		HOVUSG6093700	BAJ99613.1|5.9e-11-|predicted protein [Hordeum vulgare subsp. vulgare]	-1.1431	K02184	down
HOVUSG6297400	LRR receptor-like serine/threonine-protein kinase FLS2 [EC:2.7.11.1]	-3.76553	K13420	down		HOVUSG3671500	NP_--1142246.1|7.7e-2-7|chalcone synthase C2 [Zea mays]	-3.87213	K00660	down		HOVUSG4745800	BAJ973-1.1|7.6e-254|predicted protein [Hordeum vulgare subsp. vulgare]	-1.08217	K03006	down		HOVUSG3228500	CAQ---97.1|4.3e-292|legumain [Hordeum vulgare subsp. vulgare]	-1.12102	K01369	down		BGI_novel_G000051	-	-1.14324	K01803	down
HOVUSG4450400	interleukin-1 receptor-associated kinase 1 [EC:2.7.11.1]	-3.76457	K04730	down		HOVUSG2550100	BAK-3-7-.1|1.5e-93|predicted protein [Hordeum vulgare subsp. vulgare]	-3.86696	--	down		HOVUSG4205400	BAJ92278.1|3.8e-49|predicted protein [Hordeum vulgare subsp. vulgare]	-1.08239	K04078	down		HOVUSG1945300	BAJ86823.1|2.7e-86|predicted protein [Hordeum vulgare subsp. vulgare]	-1.12133	--	down		HOVUSG2121800	BAK-4-82.1|7.4e-52|predicted protein [Hordeum vulgare subsp. vulgare]	-1.14356	--	down
HOVUSG2847400	RNA-binding protein with serine-rich domain 1	-3.7644	K14325	down		HOVUSG2746800	XP_-2-16665-.1|1.-e-29|sorting and assembly machinery component 5- homolog A-like [Aegilops tauschii subsp. tauschii]	-3.86598	K07277	down		HOVUSG1784800	XP_-2-1853-1.1|9.7e-167|protein MAIN-LIKE 1-like [Aegilops tauschii subsp. tauschii]	-1.08246	K11816	down		HOVUSG3023400	XP_-2-174785.1|1.1e-91|oral-facial-digital syndrome 1 protein homolog [Aegilops tauschii subsp. tauschii]	-1.12164	K17871	down		HOVUSG2123300	BAJ86743.1|-.-e+--|predicted protein [Hordeum vulgare subsp. vulgare]	-1.14512	K08857	down
HOVUSG2756100	-	-3.76081	-	down		BGI_novel_G002633	-	-3.86171	K03517	down		BGI_novel_G001587	-	-1.08269	--	down		HOVUSG2145800	XP_-2-167799.1|4.2e-171|protein STRICTOSIDINE SYNTHASE-LIKE 1--like [Aegilops tauschii subsp. tauschii]	-1.12199	K21407	down		HOVUSG5672500	BAK--156.1|3.1e-271|predicted protein [Hordeum vulgare subsp. vulgare]	-1.14667	K00033	down
HOVUSG4161700	transcription initiation factor TFIID subunit 12	-3.75092	K03126	down		HOVUSG1154400	-	-3.86079	--	down		HOVUSG0724500	BAJ87125.1|4.4e-158|predicted protein [Hordeum vulgare subsp. vulgare]	-1.08298	K02327	down		HOVUSG0034200	BAJ86-4-.1|5.3e-3-7|predicted protein [Hordeum vulgare subsp. vulgare]	-1.12199	K14411	down		HOVUSG0323200	BAJ9-82-.1|2.4e-27|predicted protein [Hordeum vulgare subsp. vulgare]	-1.14684	K20718	down
HOVUSG0245800	-	-3.74846	-	down		BGI_novel_G004495	-	-3.85942	--	down		BGI_novel_G005615	-	-1.08316	--	down		HOVUSG5851900	ADK47521.1|1.6e-115|RDG2A [Hordeum vulgare subsp. vulgare]	-1.12286	K15078	down		HOVUSG4235600	XP_-2-159176.1|1.1e-254|purple acid phosphatase 22-like [Aegilops tauschii subsp. tauschii]	-1.14684	K22390	down
HOVUSG4502800	-	-3.74396	-	down		HOVUSG1929400	XP_-2-17-8-4.1|-.-e+--|eukaryotic translation initiation factor 4G-like [Aegilops tauschii subsp. tauschii]	-3.85798	K03260	down		HOVUSG4644500	BAJ964-7.1|-.-e+--|predicted protein [Hordeum vulgare subsp. vulgare]	-1.08331	K14306	down		HOVUSG0031300	CDM83782.1|7.5e-1--|unnamed protein product [Triticum aestivum]	-1.12292	K18835	down		HOVUSG3276000	XP_-2-166328.1|5.4e-31|uncharacterized protein LOC1-9751856 [Aegilops tauschii subsp. tauschii]	-1.14699	--	down
HOVUSG5868700	receptor kinase-like protein	-3.7381	K13437	down		BGI_novel_G002392	-	-3.85614	K02469	down		BGI_novel_G005252	-	-1.08342	--	down		HOVUSG3471500	XP_-2-17881-.1|6.2e-95|uncharacterized protein LOC1-9764382 [Aegilops tauschii subsp. tauschii]	-1.12294	K15032	down		HOVUSG5113300	BAJ87567.1|5.6e-56|predicted protein, partial [Hordeum vulgare subsp. vulgare]	-1.14714	K16190	down
HOVUSG1235700	interleukin-1 receptor-associated kinase 4 [EC:2.7.11.1]	-3.72792	K04733	down		HOVUSG3963900	XP_-2-168779.1|7.2e-235|protein CHUP1, chloroplastic [Aegilops tauschii subsp. tauschii]	-3.85415	K05747	down		HOVUSG0228300	BAK-3199.1|1.-e-121|predicted protein [Hordeum vulgare subsp. vulgare]	-1.08368	K11884	down		BGI_novel_G000684	-	-1.12298	--	down		HOVUSG1210500	BAJ849-9.1|-.-e+--|predicted protein [Hordeum vulgare subsp. vulgare]	-1.14754	K13171	down
HOVUSG2461500	heat shock 70kDa protein 1/2/6/8	-3.71786	K03283	down		BGI_novel_G000587	-	-3.85022	--	down		HOVUSG5304100	-	-1.08406	--	down		HOVUSG1174400	XP_-2-198-16.1|9.7e-17-|receptor-like protein 2 [Aegilops tauschii subsp. tauschii]	-1.12338	K13420	down		HOVUSG1676500	XP_-21313499.1|8.7e--8|uncharacterized protein LOC8-57561 isoform X2 [Sorghum bicolor]	-1.14763	--	down
HOVUSG2536100	-	-3.71779	-	down		HOVUSG4956000	BAK-6716.1|-.-e+--|predicted protein [Hordeum vulgare subsp. vulgare]	-3.84918	K10862	down		HOVUSG4566800	EMT21437.1|8.4e-68|hypothetical protein F775_--331 [Aegilops tauschii]	-1.08408	--	down		HOVUSG6207000	XP_-2-17965-.1|4.3e-188|probable auxin efflux carrier component 5b [Aegilops tauschii subsp. tauschii]	-1.12338	K13947	down		HOVUSG0861200	BAJ96961.1|5.6e-212|predicted protein [Hordeum vulgare subsp. vulgare]	-1.14841	K04422	down
HOVUSG1326300	exocyst complex component 7	-3.71621	K07195	down		HOVUSG2782000	BAK-5-61.1|1.3e-59|predicted protein [Hordeum vulgare subsp. vulgare]	-3.84843	K05759	down		HOVUSG0549500	XP_-2-1685-8.1|-.-e+--|anaphase-promoting complex subunit 1 [Aegilops tauschii subsp. tauschii]	-1.08439	K03348	down		HOVUSG5127300	XP_-2-159485.1|2.7e-117|uncharacterized protein LOC1-9744747 [Aegilops tauschii subsp. tauschii]	-1.1243	K01128	down		HOVUSG0219500	BAK-8-26.1|1.7e-141|predicted protein [Hordeum vulgare subsp. vulgare]	-1.14864	K15382	down
HOVUSG6442100	calcium permeable stress-gated cation channel	-3.70631	K21989	down		HOVUSG3987200	XP_-2-188253.1|4.9e-292|ABC transporter C family member 4-like [Aegilops tauschii subsp. tauschii]	-3.8413	K05665	down		BGI_novel_G004254	-	-1.08539	--	down		HOVUSG5397200	XP_-15643-28.1|5.1e-24|PREDICTED: glycine--tRNA ligase, chloroplastic/mitochondrial 2 isoform X1 [Oryza sativa Japonica Group]	-1.12454	K14164	down		HOVUSG0886000	OSX72938.1|4.-e--7|hypothetical protein BU14_-393s--26 [Porphyra umbilicalis]	-1.14886	K00521	down
HOVUSG1849700	EREBP-like factor	-3.70223	K09286	down		BGI_novel_G000831	-	-3.82958	K15255	down		HOVUSG4872000	ABB9-111.1|4.7e-22|phosphoglucoisomerase, partial [Festuca ovina]	-1.08607	K01810	down		HOVUSG2204100	XP_-2-176923.1|9.3e-188|protein SRG1-like [Aegilops tauschii subsp. tauschii]	-1.12455	K05658	down		HOVUSG4659600	BAK--877.1|1.3e-261|predicted protein [Hordeum vulgare subsp. vulgare]	-1.14974	K08150	down
HOVUSG6279600	glutamate receptor, ionotropic, plant	-3.70044	K05387	down		HOVUSG0403600	BAJ9684-.1|-.-e+--|predicted protein [Hordeum vulgare subsp. vulgare]	-3.82927	K05658	down		HOVUSG2294800	XP_-2-161853.1|5.7e-32|non-specific phospholipase C1 [Aegilops tauschii subsp. tauschii]	-1.08641	K01114	down		HOVUSG3635300	BAK-57--.1|8.7e-68|predicted protein [Hordeum vulgare subsp. vulgare]	-1.12498	K03128	down		HOVUSG4015900	XP_-2-17-514.1|2.3e-72|uncharacterized protein LOC1-9756-59 [Aegilops tauschii subsp. tauschii]	-1.15005	--	down
HOVUSG1621300	tRNA guanosine-2'-O-methyltransferase [EC:2.1.1.34]	-3.70044	K15333	down		BGI_novel_G002958	-	-3.82559	K03424	down		HOVUSG5291800	BAK-4455.1|-.-e+--|predicted protein [Hordeum vulgare subsp. vulgare]	-1.08645	K17964	down		HOVUSG5099800	ONM-556-.1|2.8e-57|General transcription factor 2-related zinc finger protein [Zea mays]	-1.12504	--	down		HOVUSG2766500	BAK-4111.1|-.-e+--|predicted protein [Hordeum vulgare subsp. vulgare]	-1.15078	K02184	down
HOVUSG1639200	E3 ubiquitin-protein ligase SIAH1 [EC:2.3.2.27]	-3.70044	K04506	down		HOVUSG4929500	BAK-1266.1|3.4e-113|predicted protein, partial [Hordeum vulgare subsp. vulgare]	-3.82103	K13172	down		HOVUSG2626600	XP_-2-164474.1|4.2e-188|pentatricopeptide repeat-containing protein At4g39952, mitochondrial [Aegilops tauschii subsp. tauschii]	-1.08656	K06180	down		HOVUSG0195500	BAJ92652.1|5.4e-239|predicted protein, partial [Hordeum vulgare subsp. vulgare]	-1.12553	K20716	down		HOVUSG2767000	BAK-4111.1|-.-e+--|predicted protein [Hordeum vulgare subsp. vulgare]	-1.15078	K02184	down
HOVUSG2520100	serine/arginine repetitive matrix protein 1	-3.69402	K13171	down		BGI_novel_G006281	-	-3.81782	K10638	down		HOVUSG3931100	XP_-1-232961.1|2.6e-231|PREDICTED: probable serine/threonine-protein kinase At1g1839- [Brachypodium distachyon]	-1.08667	K04733	down		HOVUSG3538500	AAL77112.1|4.-e-31|unknown [Hordeum vulgare subsp. vulgare]	-1.12553	--	down		HOVUSG2268100	BAK-4922.1|1.1e-224|predicted protein [Hordeum vulgare subsp. vulgare]	-1.15087	K13171	down
HOVUSG2289600	interleukin-1 receptor-associated kinase 4 [EC:2.7.11.1]	-3.69093	K04733	down		BGI_novel_G004863	-	-3.81434	K04730	down		HOVUSG3749800	BAK--333.1|-.-e+--|predicted protein [Hordeum vulgare subsp. vulgare]	-1.08673	K13172	down		HOVUSG3931500	EMT25715.1|5.8e-2-5|Putative receptor-like protein kinase [Aegilops tauschii]	-1.12553	K04733	down		HOVUSG1963900	BAJ84992.1|4.9e-74|predicted protein [Hordeum vulgare subsp. vulgare]	-1.15122	K11251	down
HOVUSG4198300	glucan endo-1,3-beta-glucosidase 1/2/3 [EC:3.2.1.39]	-3.68732	K19891	down		HOVUSG3337800	BAS91851.1|4.2e-19|Os-5g-1-38--, partial [Oryza sativa Japonica Group]	-3.81291	--	down		BGI_novel_G003683	-	-1.08694	--	down		BGI_novel_G002813	-	-1.12728	--	down		HOVUSG5454300	BAJ85127.1|1.7e-82|predicted protein [Hordeum vulgare subsp. vulgare]	-1.152	--	down
HOVUSG2584100	sec-independent protein translocase protein TatA	-3.68237	K03116	down		HOVUSG0022300	XP_-2-168738.1|-.-e+--|putative disease resistance protein RGA3 [Aegilops tauschii subsp. tauschii]	-3.80735	K04733	down		HOVUSG3685200	BAK-8336.1|-.-e+--|predicted protein [Hordeum vulgare subsp. vulgare]	-1.08713	K01180	down		HOVUSG6057800	EMS49689.1|-.-e+--|Protein Rf1, mitochondrial [Triticum urartu]	-1.12776	K17964	down		HOVUSG1005500	XP_-2-146366.1|1.9e-266|F-box/LRR-repeat protein At3g5919--like isoform X2 [Aegilops tauschii subsp. tauschii]	-1.152	K06911	down
HOVUSG1165800	serine/arginine repetitive matrix protein 1	-3.67756	K13171	down		HOVUSG2307200	EMS63288.1|5.7e-219|hypothetical protein TRIUR3_-2357 [Triticum urartu]	-3.80192	--	down		HOVUSG5760900	BAK-3943.1|-.-e+--|predicted protein [Hordeum vulgare subsp. vulgare]	-1.08746	K04733	down		BGI_novel_G003341	-	-1.12776	--	down		HOVUSG3727000	BAK-656-.1|-.-e+--|predicted protein [Hordeum vulgare subsp. vulgare]	-1.152	K10750	down
HOVUSG3036200	-	-3.67063	-	down		HOVUSG6536400	PAN26176.1|3.4e-56|hypothetical protein PAHAL_J-1-57 [Panicum hallii]	-3.79701	K09422	down		HOVUSG4965600	BAK-7985.1|2.8e-168|predicted protein [Hordeum vulgare subsp. vulgare]	-1.08746	K17987	down		HOVUSG5621900	-	-1.1278	--	down		HOVUSG5556000	BAK-4128.1|1.3e-116|predicted protein [Hordeum vulgare subsp. vulgare]	-1.152	K22020	down
HOVUSG2443600	beta-glucosidase [EC:3.2.1.21]	-3.67024	K01188	down		BGI_novel_G001106	-	-3.79518	--	down		HOVUSG5855100	XP_-2-174259.1|-.-e+--|villin-1-like [Aegilops tauschii subsp. tauschii]	-1.08746	K08017	down		HOVUSG0720000	XP_-2-151567.1|-.-e+--|uncharacterized protein LOC1-9736772 [Aegilops tauschii subsp. tauschii]	-1.12921	K11643	down		BGI_novel_G002745	-	-1.15238	K10858	down
BGI_novel_G006114	flavonol-3-O-glucoside/galactoside glucosyltransferase [EC:2.4.1.239 2.4.1.-]	-3.65854	K22794	down		HOVUSG3112100	ABG46232.1|1.5e-1-6|germin-like protein 1a [Hordeum vulgare subsp. vulgare]	-3.79448	--	down		BGI_novel_G001436	-	-1.08746	--	down		HOVUSG1675800	CAJ32535.1|5.2e-286|pentatricopeptide repeat-containing protein [Hordeum vulgare subsp. vulgare]	-1.12928	K22733	down		BGI_novel_G006103	-	-1.15316	--	down
HOVUSG4302800	kinesin family member C2/C3	-3.65772	K10406	down		HOVUSG0818600	-	-3.78075	--	down		BGI_novel_G002216	-	-1.08798	--	down		HOVUSG4443600	NP_--1147-66.1|1.6e-46|6-S ribosomal protein L37a isoform 2 [Zea mays]	-1.13035	K02921	down		HOVUSG1015600	BAK-4-55.1|5.3e-199|predicted protein [Hordeum vulgare subsp. vulgare]	-1.1535	K12603	down
HOVUSG4668700	UDP-glucose:(indol-3-yl)acetate beta-D-glucosyltransferase [EC:2.4.1.121]	-3.65696	K13692	down		HOVUSG1414400	XP_-15619181.1|3.8e-99|PREDICTED: protein FAR1-RELATED SEQUENCE 5-like [Oryza sativa Japonica Group]	-3.77979	K17604	down		HOVUSG4702300	XP_-2-165945.1|-.-e+--|pentatricopeptide repeat-containing protein At5g-111- [Aegilops tauschii subsp. tauschii]	-1.088	K17964	down		HOVUSG3750000	XP_-2-159597.1|7.9e-133|gibberellin 2-beta-dioxygenase 8-like [Aegilops tauschii subsp. tauschii]	-1.1304	K04125	down		HOVUSG2936100	-	-1.15381	--	down
HOVUSG1527300	calcineurin-binding protein cabin-1	-3.65535	K17613	down		HOVUSG0907400	BAJ93262.1|2.5e-12|predicted protein [Hordeum vulgare subsp. vulgare]	-3.77259	--	down		HOVUSG0256000	BAJ89863.1|3.3e-78|predicted protein, partial [Hordeum vulgare subsp. vulgare]	-1.08816	K13171	down		BGI_novel_G004686	-	-1.13102	K15397	down		HOVUSG6177800	BAK-5624.1|2.-e-87|predicted protein [Hordeum vulgare subsp. vulgare]	-1.15458	K07748	down
HOVUSG1108500	-	-3.64727	-	down		HOVUSG4966300	XP_-2-173372.1|1.8e-227|uncharacterized protein LOC1-975892- [Aegilops tauschii subsp. tauschii]	-3.76553	K15078	down		HOVUSG0955600	EMT27653.1|1.4e-77|hypothetical protein F775_2356- [Aegilops tauschii]	-1.08854	--	down		HOVUSG0113300	XP_-2-193994.1|-.-e+--|L-type lectin-domain containing receptor kinase IV.1-like [Aegilops tauschii subsp. tauschii]	-1.13223	K04733	down		HOVUSG1045700	XP_-2-184139.1|3.2e-133|putative F-box/kelch-repeat protein At1g1568- [Aegilops tauschii subsp. tauschii]	-1.15584	K03163	down
HOVUSG3930500	interleukin-1 receptor-associated kinase 4 [EC:2.7.11.1]	-3.64696	K04733	down		HOVUSG2400200	XP_-2-164236.1|2.-e-151|expansin-B3-like [Aegilops tauschii subsp. tauschii]	-3.75489	K20628	down		BGI_novel_G003068	-	-1.08887	--	down		HOVUSG1484000	XP_-2-18687-.1|6.-e-195|3-methyl-2-oxobutanoate hydroxymethyltransferase 1, mitochondrial [Aegilops tauschii subsp. tauschii]	-1.13281	K00606	down		HOVUSG1015100	XP_-2-194276.1|-.-e+--|pre-mRNA-splicing factor ATP-dependent RNA helicase DEAH1-like [Aegilops tauschii subsp. tauschii]	-1.15612	K12813	down
HOVUSG0935200	-	-3.64687	-	down		HOVUSG5414800	XP_-2-176839.1|1.1e-87|uncharacterized protein LOC1-97624-- [Aegilops tauschii subsp. tauschii]	-3.75192	K02218	down		HOVUSG3221300	XP_-2-179355.1|2.1e-5-|B3 domain-containing protein Os-3g-2123---like [Aegilops tauschii subsp. tauschii]	-1.08902	K03017	down		HOVUSG2777900	XP_-2-1616-8.1|1.7e-28|uncharacterized protein LOC1-9746923 [Aegilops tauschii subsp. tauschii]	-1.13307	--	down		HOVUSG4133300	BAJ96841.1|1.4e-166|predicted protein [Hordeum vulgare subsp. vulgare]	-1.15634	K00512	down
BGI_novel_G004327	-	-3.63876	-	down		BGI_novel_G005605	-	-3.74723	--	down		HOVUSG5987200	BAK-4132.1|7.9e-2-3|predicted protein [Hordeum vulgare subsp. vulgare]	-1.08916	K04733	down		HOVUSG1118300	XP_-2-157988.1|1.2e-197|methyltransferase-like protein 2 isoform X2 [Aegilops tauschii subsp. tauschii]	-1.13368	K01246	down		HOVUSG6154400	XP_--357471-.2|2.1e-213|PREDICTED: uncharacterized WD repeat-containing protein C2A9.-3 [Brachypodium distachyon]	-1.15666	K14963	down
HOVUSG2446400	thiamine pyrophosphokinase [EC:2.7.6.2]	-3.63097	K00949	down		BGI_novel_G003563	-	-3.74467	K11866	down		HOVUSG2506100	XP_--4971191.1|-.-e+--|PREDICTED: probable potassium transporter 2 isoform X2 [Setaria italica]	-1.08927	K03549	down		HOVUSG3489500	BAK-5986.1|2.1e-86|predicted protein [Hordeum vulgare subsp. vulgare]	-1.13371	K20347	down		HOVUSG5787100	XP_-2-152258.1|2.8e-19-|uncharacterized protein LOC1-9737535 isoform X2 [Aegilops tauschii subsp. tauschii]	-1.15679	--	down
BGI_novel_G006778	structure-specific endonuclease subunit SLX1 [EC:3.6.1.-]	-3.6199	K15078	down		HOVUSG5914000	BAK-5413.1|6.6e-64|predicted protein [Hordeum vulgare subsp. vulgare]	-3.74398	K02887	down		BGI_novel_G002134	-	-1.0898	--	down		HOVUSG3418600	XP_-2-179421.1|-.-e+--|uncharacterized protein LOC1-9765-44 [Aegilops tauschii subsp. tauschii]	-1.13386	--	down		HOVUSG2384900	XP_-2-197852.1|4.9e-65|uncharacterized protein LOC1-978367- [Aegilops tauschii subsp. tauschii]	-1.15735	K04733	down
HOVUSG3665000	sphinganine C4-monooxygenase [EC:1.14.18.5]	-3.6173	K04713	down		HOVUSG1505000	XP_-2-146475.1|-.-e+--|uncharacterized protein LOC1-9731712 [Aegilops tauschii subsp. tauschii]	-3.74177	--	down		BGI_novel_G000499	-	-1.08998	--	down		HOVUSG1173600	BAK-4275.1|4.-e-252|predicted protein [Hordeum vulgare subsp. vulgare]	-1.13438	K14329	down		HOVUSG1797400	XP_-2-146678.1|1.4e-244|UDP-glycosyltransferase 87A1-like [Aegilops tauschii subsp. tauschii]	-1.15745	K13692	down
HOVUSG6560000	ferric-chelate reductase [EC:1.16.1.7]	-3.61506	K00521	down		HOVUSG2449500	EMS54623.1|-.-e+--|hypothetical protein TRIUR3_33647 [Triticum urartu]	-3.73791	K18626	down		HOVUSG1517600	XP_-2-156532.1|6.6e-1-5|uncharacterized protein LOC1-974186- [Aegilops tauschii subsp. tauschii]	-1.09002	--	down		HOVUSG0689500	BAJ97629.1|-.-e+--|predicted protein [Hordeum vulgare subsp. vulgare]	-1.13551	K22020	down		HOVUSG3295400	XP_-2-152654.1|4.4e-39|cycloeucalenol cycloisomerase-like [Aegilops tauschii subsp. tauschii]	-1.15754	K08246	down
HOVUSG4279500	UDP-arabinose 4-epimerase [EC:5.1.3.5]	-3.61471	K12448	down		HOVUSG3129100	XP_-2-162365.1|2.3e-174|indole-3-acetaldehyde oxidase-like isoform X2 [Aegilops tauschii subsp. tauschii]	-3.7318	K11817	down		HOVUSG4302500	BAK-4-88.1|9.3e-9-|predicted protein [Hordeum vulgare subsp. vulgare]	-1.09011	K02896	down		HOVUSG5841800	BAJ9181-.1|1.4e-3-4|predicted protein [Hordeum vulgare subsp. vulgare]	-1.13551	K01188	down		HOVUSG3649600	XP_-2-169926.1|1.6e-254|serine carboxypeptidase-like 5 [Aegilops tauschii subsp. tauschii]	-1.15818	K16296	down
BGI_novel_G004544	E3 ubiquitin-protein ligase BOI and related proteins [EC:2.3.2.27]	-3.61471	K19042	down		HOVUSG0876300	XP_-2-161526.1|1.2e-2-2|uncharacterized protein LOC1-9746835 isoform X1 [Aegilops tauschii subsp. tauschii]	-3.73048	K20102	down		HOVUSG6474400	BAJ85-9-.1|8.8e-126|predicted protein [Hordeum vulgare subsp. vulgare]	-1.09022	K00856	down		HOVUSG4966400	BAK-5764.1|-.-e+--|predicted protein [Hordeum vulgare subsp. vulgare]	-1.13562	K15078	down		HOVUSG3423700	XP_-2-18114-.1|2.8e-8-|uncharacterized protein At3g-3773 isoform X2 [Aegilops tauschii subsp. tauschii]	-1.15906	K15730	down
HOVUSG1232000	cytochrome P450 family 76 subfamily C	-3.61423	K20556	down		HOVUSG6563700	XP_-2-189894.1|3.3e-21-|WEB family protein At5g1673-, chloroplastic-like [Aegilops tauschii subsp. tauschii]	-3.72687	K22324	down		HOVUSG5979100	BAJ96934.1|1.8e-18-|predicted protein, partial [Hordeum vulgare subsp. vulgare]	-1.09025	K01517	down		HOVUSG0872900	XP_-2-18549-.1|3.9e-97|uncharacterized protein LOC1-97712-8 [Aegilops tauschii subsp. tauschii]	-1.13578	--	down		HOVUSG5925300	EMS48611.1|2.4e-71|hypothetical protein TRIUR3_--783 [Triticum urartu]	-1.15909	K14488	down
BGI_novel_G005297	-	-3.61244	-	down		HOVUSG6561900	XP_-2-187155.1|1.8e-231|aminotransferase ALD1 homolog [Aegilops tauschii subsp. tauschii]	-3.72362	K10206	down		HOVUSG6581900	ADD63-35.1|4.8e-137|ATP synthase CF1 alpha subunit (chloroplast) [Potamophila parviflora]	-1.09054	K02111	down		HOVUSG5402600	BAJ99341.1|4.4e-61|predicted protein [Hordeum vulgare subsp. vulgare]	-1.1375	K03243	down		HOVUSG3973400	XP_-2-154-94.1|1.3e-195|E3 ubiquitin-protein ligase ATL6-like [Aegilops tauschii subsp. tauschii]	-1.15936	K10664	down
HOVUSG5182500	xyloglucan:xyloglucosyl transferase TCH4 [EC:2.4.1.207]	-3.61006	K14504	down		BGI_novel_G001746	-	-3.71961	K13222	down		HOVUSG0175700	CDM82925.1|1.5e-54|unnamed protein product [Triticum aestivum]	-1.09065	K04733	down		BGI_novel_G000347	-	-1.1375	K14376	down		HOVUSG4338800	BAK-6566.1|3.2e-19-|predicted protein [Hordeum vulgare subsp. vulgare]	-1.1594	K15400	down
HOVUSG1231800	leucine-rich PPR motif-containing protein, mitochondrial	-3.60486	K17964	down		HOVUSG3538200	XP_-2-185519.1|6.8e-118|uncharacterized protein LOC1-9771238 [Aegilops tauschii subsp. tauschii]	-3.71621	K01061	down		BGI_novel_G004592	-	-1.09095	--	down		HOVUSG4211300	XP_-2-1625-4.1|4.6e-124|uncharacterized protein LOC1-9747872 [Aegilops tauschii subsp. tauschii]	-1.1375	K14677	down		HOVUSG3061500	BAK-3878.1|4.7e-214|predicted protein [Hordeum vulgare subsp. vulgare]	-1.15951	K22312	down
BGI_novel_G003812	soluble epoxide hydrolase / lipid-phosphate phosphatase [EC:3.3.2.10 3.1.3.76]	-3.5997	K08726	down		HOVUSG1259000	EMS4662-.1|4.-e--7|hypothetical protein TRIUR3_15-26 [Triticum urartu]	-3.71374	--	down		BGI_novel_G006689	-	-1.0911	K18626	down		HOVUSG0981000	XP_-2-172476.1|2.6e-215|equilibrative nucleotide transporter 3-like [Aegilops tauschii subsp. tauschii]	-1.1375	K15014	down		HOVUSG2863800	XP_-15631-51.1|2.5e-232|PREDICTED: glutamate dehydrogenase [Oryza sativa Japonica Group]	-1.15991	K00261	down
HOVUSG3958300	HtrA serine peptidase 2 [EC:3.4.21.108]	-3.59694	K08669	down		HOVUSG5048600	BAJ92739.1|-.-e+--|predicted protein [Hordeum vulgare subsp. vulgare]	-3.71344	K13457	down		BGI_novel_G006536	-	-1.09115	K17805	down		HOVUSG4677200	XP_-2-189582.1|-.-e+--|DNA mismatch repair protein MSH3 [Aegilops tauschii subsp. tauschii]	-1.1375	K08736	down		HOVUSG0674700	XP_-2-162497.1|-.-e+--|probable L-type lectin-domain containing receptor kinase S.5 [Aegilops tauschii subsp. tauschii]	-1.15999	K04730	down
HOVUSG3010100	interleukin-1 receptor-associated kinase 4 [EC:2.7.11.1]	-3.5936	K04733	down		BGI_novel_G006096	-	-3.71149	K13343	down		BGI_novel_G006007	-	-1.09119	--	down		HOVUSG6520400	XP_-2-158773.1|1.9e-291|pentatricopeptide repeat-containing protein At2g2-54- [Aegilops tauschii subsp. tauschii]	-1.1375	K03452	down		HOVUSG5724000	BAJ96574.1|3.5e-311|predicted protein [Hordeum vulgare subsp. vulgare]	-1.16036	K08150	down
HOVUSG3689300	calcium/calmodulin-dependent protein kinase (CaM kinase) II [EC:2.7.11.17]	-3.58496	K04515	down		HOVUSG2357900	OSX78-14.1|8.6e--6|hypothetical protein BU14_-125s---2 [Porphyra umbilicalis]	-3.70579	K01180	down		BGI_novel_G001968	-	-1.09153	K15255	down		HOVUSG1375800	XP_-15622996.1|3.5e-8-|PREDICTED: uncharacterized endoplasmic reticulum membrane protein YGL-1-W [Oryza sativa Japonica Group]	-1.13836	K13172	down		HOVUSG4376200	BAJ9-415.1|4.-e-187|predicted protein [Hordeum vulgare subsp. vulgare]	-1.16063	K06236	down
HOVUSG1279500	-	-3.58303	-	down		HOVUSG0171000	CDM8-316.1|-.-e+--|unnamed protein product [Triticum aestivum]	-3.70373	K04733	down		HOVUSG4225800	BAK-7-72.1|3.7e-55|predicted protein [Hordeum vulgare subsp. vulgare]	-1.09169	--	down		HOVUSG4274000	BAJ98733.1|2.8e-83|predicted protein, partial [Hordeum vulgare subsp. vulgare]	-1.13872	K00670	down		HOVUSG3247000	XP_-2-195241.1|1.9e-2-5|3-hydroxyisobutyryl-CoA hydrolase 1-like [Aegilops tauschii subsp. tauschii]	-1.16188	K05605	down
HOVUSG3715900	RNA-binding protein with serine-rich domain 1	-3.57862	K14325	down		HOVUSG2550600	BAJ87-15.1|3.8e-21|predicted protein [Hordeum vulgare subsp. vulgare]	-3.70358	K11507	down		HOVUSG2966500	BAK-1195.1|2.4e-42|predicted protein [Hordeum vulgare subsp. vulgare]	-1.09182	--	down		BGI_novel_G003695	-	-1.13878	--	down		HOVUSG3801400	BAK-4599.1|2.7e-178|predicted protein [Hordeum vulgare subsp. vulgare]	-1.16204	K09753	down
HOVUSG5909900	disease resistance protein RPS2	-3.56986	K13459	down		HOVUSG0016400	EMS55596.1|9.8e-137|hypothetical protein TRIUR3_3-196 [Triticum urartu]	-3.70044	K01963	down		HOVUSG4658200	XP_--4985931.1|2.3e-86|PREDICTED: nascent polypeptide-associated complex subunit alpha-like protein 1 [Setaria italica]	-1.09195	K03626	down		HOVUSG1947300	BAJ9551-.1|7.1e-273|predicted protein, partial [Hordeum vulgare subsp. vulgare]	-1.13889	K15223	down		HOVUSG1959800	XP_-2-174544.1|4.3e-26|mitogen-activated protein kinase 17 isoform X1 [Aegilops tauschii subsp. tauschii]	-1.16227	K20538	down
HOVUSG0440300	polyribonucleotide 5'-hydroxyl-kinase [EC:2.7.1.78]	-3.56478	K14399	down		BGI_novel_G006590	-	-3.70044	--	down		BGI_novel_G001393	-	-1.09226	--	down		HOVUSG5814000	BAK-7273.1|2.-e-3-6|predicted protein [Hordeum vulgare subsp. vulgare]	-1.14018	K19589	down		HOVUSG3197000	BAK--372.1|4.1e-232|predicted protein [Hordeum vulgare subsp. vulgare]	-1.16284	--	down
HOVUSG0312700	-	-3.56294	-	down		HOVUSG2072300	EMS53555.1|1.3e-36|hypothetical protein TRIUR3_27451 [Triticum urartu]	-3.70044	K14488	down		HOVUSG5108500	BAK-8-12.1|-.-e+--|predicted protein, partial [Hordeum vulgare subsp. vulgare]	-1.09238	K15133	down		HOVUSG3037600	XP_-1-23-376.1|-.-e+--|PREDICTED: glycerophosphodiester phosphodiesterase protein kinase domain-containing GDPDL2-like [Brachypodium distachyon]	-1.14045	K04733	down		BGI_novel_G000927	-	-1.16294	K18626	down
BGI_novel_G002810	HtrA serine peptidase 2 [EC:3.4.21.108]	-3.56294	K08669	down		HOVUSG5749500	XP_-2-188255.1|-.-e+--|L-type lectin-domain containing receptor kinase IX.2-like [Aegilops tauschii subsp. tauschii]	-3.69928	K04733	down		BGI_novel_G003121	-	-1.09284	--	down		BGI_novel_G004705	-	-1.14048	--	down		HOVUSG4780200	BAJ92477.1|-.-e+--|predicted protein [Hordeum vulgare subsp. vulgare]	-1.16294	K22733	down
HOVUSG0967200	ubiquinol oxidase [EC:1.10.3.11]	-3.56218	K17893	down		BGI_novel_G002221	-	-3.69408	K00224	down		HOVUSG0870600	BAK-324-.1|-.-e+--|predicted protein [Hordeum vulgare subsp. vulgare]	-1.0929	K00392	down		HOVUSG0391000	BAK-6752.1|1.5e-1-3|predicted protein [Hordeum vulgare subsp. vulgare]	-1.14123	K00430	down		HOVUSG5247400	XP_-2-162952.1|9.8e-88|uncharacterized protein LOC1-9748331 [Aegilops tauschii subsp. tauschii]	-1.16373	K14488	down
BGI_novel_G000944	mucin-19	-3.56071	K22020	down		HOVUSG4589400	XP_-2-167-4-.1|3.2e-82|uncharacterized protein LOC1-9752551 [Aegilops tauschii subsp. tauschii]	-3.6929	K10956	down		HOVUSG5634800	BAJ98915.1|6.2e-3-5|predicted protein [Hordeum vulgare subsp. vulgare]	-1.093	K13998	down		HOVUSG2139900	EMT14191.1|-.-e+--|Pentatricopeptide repeat-containing protein [Aegilops tauschii]	-1.14189	K11323	down		HOVUSG5313500	XP_-2-2--159.1|1.2e-157|glutathione S-transferase T3-like [Aegilops tauschii subsp. tauschii]	-1.16465	K04706	down
HOVUSG2067100	interleukin-1 receptor-associated kinase 1 [EC:2.7.11.1]	-3.55399	K04730	down		HOVUSG2526800	CDM85641.1|3.4e-111|unnamed protein product [Triticum aestivum]	-3.6865	K13098	down		HOVUSG3023400	XP_-2-174785.1|1.1e-91|oral-facial-digital syndrome 1 protein homolog [Aegilops tauschii subsp. tauschii]	-1.09308	K17871	down		HOVUSG5579400	XP_-2-163-65.1|-.-e+--|pentatricopeptide repeat-containing protein At5g3935- [Aegilops tauschii subsp. tauschii]	-1.14229	K08867	down		BGI_novel_G006270	-	-1.16549	--	down
HOVUSG2327100	interleukin-1 receptor-associated kinase 4 [EC:2.7.11.1]	-3.5509	K04733	down		HOVUSG5054400	XP_-2-187866.1|2.2e-39|protein NUCLEAR FUSION DEFECTIVE 6, chloroplastic/mitochondrial-like isoform X1 [Aegilops tauschii subsp. tauschii]	-3.67914	--	down		HOVUSG0621400	ABE-2631.1|2.-e-118|mutator protein [Hordeum vulgare subsp. vulgare]	-1.09311	K20547	down		HOVUSG3862500	XP_-2-187-5-.1|1.1e-282|L-type lectin-domain containing receptor kinase IV.1-like [Aegilops tauschii subsp. tauschii]	-1.1424	K04733	down		HOVUSG3937500	XP_-2-189674.1|2.8e-166|uncharacterized protein LOC1-9775334 [Aegilops tauschii subsp. tauschii]	-1.16559	K13171	down
HOVUSG0090500	nucleoside-diphosphate kinase [EC:2.7.4.6]	-3.54889	K00940	down		BGI_novel_G003794	-	-3.67807	K05607	down		HOVUSG4907100	PAN16-25.1|3.1e-218|hypothetical protein PAHAL_C--418 [Panicum hallii]	-1.09311	K08286	down		HOVUSG4190400	BAK-3395.1|-.-e+--|predicted protein [Hordeum vulgare subsp. vulgare]	-1.14274	K17943	down		HOVUSG5011600	BAJ91123.1|2.1e-71|predicted protein [Hordeum vulgare subsp. vulgare]	-1.16611	K05765	down
HOVUSG0572700	ceramide galactosyltransferase [EC:2.4.1.47]	-3.54844	K04628	down		HOVUSG4984900	EMS56414.1|-.-e+--|Disease resistance protein RGA2 [Triticum urartu]	-3.67659	K15078	down		HOVUSG3736400	AAL77113.1|7.6e-1-4|hypothetical protein [Hordeum vulgare subsp. vulgare]	-1.09323	--	down		HOVUSG1179200	BAJ94132.1|-.-e+--|predicted protein [Hordeum vulgare subsp. vulgare]	-1.14319	K08332	down		HOVUSG0256100	BAK-4474.1|6.6e-274|predicted protein [Hordeum vulgare subsp. vulgare]	-1.16612	K02150	down
HOVUSG5275800	leucine-rich PPR motif-containing protein, mitochondrial	-3.54844	K17964	down		HOVUSG1362400	XP_-2-165546.1|1.5e-42|oligopeptide transporter 3 [Aegilops tauschii subsp. tauschii]	-3.67646	--	down		BGI_novel_G005273	-	-1.09382	--	down		HOVUSG3268100	XP_-2-156173.1|8.9e-187|probable 4-coumarate--CoA ligase 2 [Aegilops tauschii subsp. tauschii]	-1.14326	K01904	down		HOVUSG2056000	XP_-2-155335.1|-.-e+--|LRR receptor-like serine/threonine-protein kinase FLS2 [Aegilops tauschii subsp. tauschii]	-1.1663	K13466	down
HOVUSG0297200	tau tubulin kinase [EC:2.7.11.26]	-3.53956	K08815	down		HOVUSG5847300	XP_-2-1848-6.1|1.9e-2-3|uncharacterized protein LOC1-977-514 isoform X1 [Aegilops tauschii subsp. tauschii]	-3.67577	--	down		HOVUSG6473000	BAJ9759-.1|5.5e-256|predicted protein [Hordeum vulgare subsp. vulgare]	-1.09395	K01809	down		BGI_novel_G004670	-	-1.14505	--	down		HOVUSG2277000	BAJ976-9.1|4.3e-1-9|predicted protein [Hordeum vulgare subsp. vulgare]	-1.16708	K13464	down
HOVUSG3715100	thioredoxin 1	-3.5348	K03671	down		BGI_novel_G003671	-	-3.67094	K01115	down		HOVUSG6021700	BAJ91226.1|1.2e-131|predicted protein [Hordeum vulgare subsp. vulgare]	-1.09445	K13222	down		HOVUSG5642000	BAK-8238.1|3.7e-262|predicted protein [Hordeum vulgare subsp. vulgare]	-1.1452	--	down		HOVUSG3516500	BAJ86711.1|2.1e-231|predicted protein [Hordeum vulgare subsp. vulgare]	-1.16711	K10563	down
HOVUSG1558600	interleukin-1 receptor-associated kinase 4 [EC:2.7.11.1]	-3.53445	K04733	down		BGI_novel_G006683	-	-3.66635	K19719	down		HOVUSG4370800	BAJ86655.1|-.-e+--|predicted protein [Hordeum vulgare subsp. vulgare]	-1.09472	K17756	down		HOVUSG2762000	BAK-4212.1|4.7e-224|predicted protein [Hordeum vulgare subsp. vulgare]	-1.14535	K22422	down		HOVUSG0974300	BAK-1-66.1|9.8e-287|predicted protein [Hordeum vulgare subsp. vulgare]	-1.16729	--	down
HOVUSG5646200	saccharopepsin [EC:3.4.23.25]	-3.53105	K01381	down		HOVUSG1184100	XP_-2-187254.1|1.4e-11-|calmodulin-binding protein 25-like [Aegilops tauschii subsp. tauschii]	-3.66588	K01051	down		HOVUSG4142300	XP_-2-194912.1|1.9e-184|uncharacterized protein LOC1-978-743 [Aegilops tauschii subsp. tauschii]	-1.09481	K22020	down		HOVUSG1190600	BAK-2691.1|1.1e-15|predicted protein [Hordeum vulgare subsp. vulgare]	-1.14539	K05752	down		HOVUSG2761800	BAK-6536.1|1.-e-272|predicted protein [Hordeum vulgare subsp. vulgare]	-1.16732	K04718	down
BGI_novel_G005187	methylthioribulose 1-phosphate dehydratase / enolase-phosphatase E1 [EC:4.2.1.109 3.1.3.77]	-3.52771	K16054	down		HOVUSG5839200	BAK-4-17.1|-.-e+--|predicted protein [Hordeum vulgare subsp. vulgare]	-3.66572	K13457	down		HOVUSG3582800	XP_-1-91868-.1|2.3e-271|PREDICTED: ruBisCO large subunit-binding protein subunit alpha isoform X2 [Elaeis guineensis]	-1.09485	K04077	down		HOVUSG2505800	XP_-2-1825--.1|7.5e-167|putative F-box protein At1g3-92- [Aegilops tauschii subsp. tauschii]	-1.14543	--	down		HOVUSG1867300	XP_-1565-264.1|3.8e-167|PREDICTED: probable uridine nucleosidase 1 isoform X1 [Oryza sativa Japonica Group]	-1.16753	K01240	down
HOVUSG4857500	senataxin [EC:3.6.4.-]	-3.52752	K10706	down		HOVUSG6205600	XP_-2-1918-6.1|2.2e-42|uncharacterized protein LOC1-9777599 [Aegilops tauschii subsp. tauschii]	-3.66297	--	down		HOVUSG6260700	XP_-2-2-166-.1|1.7e-23-|disease resistance protein RGA2-like [Aegilops tauschii subsp. tauschii]	-1.09486	K15078	down		HOVUSG5722300	XP_--9-32281.1|2.4e-12|hypothetical protein AURANDRAFT_7-52- [Aureococcus anophagefferens]	-1.14598	K00430	down		HOVUSG6213100	XP_-2-187-96.1|3.1e-244|uncharacterized protein LOC1-9772812 isoform X2 [Aegilops tauschii subsp. tauschii]	-1.1682	K03006	down
HOVUSG4889900	DnaJ homolog subfamily B member 4	-3.52356	K09510	down		HOVUSG4797300	BAJ9-947.1|1.3e-77|predicted protein [Hordeum vulgare subsp. vulgare]	-3.66258	--	down		HOVUSG3374700	XP_-2-164837.1|4.2e-188|expansin-B3-like [Aegilops tauschii subsp. tauschii]	-1.09491	K20628	down		HOVUSG1677000	BAJ98-16.1|-.-e+--|predicted protein [Hordeum vulgare subsp. vulgare]	-1.14619	K08332	down		HOVUSG0269100	BAJ9-863.1|-.-e+--|predicted protein [Hordeum vulgare subsp. vulgare]	-1.16888	K11855	down
HOVUSG4154600	anthranilate synthase component I [EC:4.1.3.27]	-3.51476	K01657	down		HOVUSG1171200	-	-3.65753	--	down		HOVUSG5008700	BAJ9--95.1|5.6e-66|predicted protein, partial [Hordeum vulgare subsp. vulgare]	-1.09557	K16465	down		HOVUSG5400900	XP_-2-149549.1|6.3e-37|4-S ribosomal protein S24-1 [Aegilops tauschii subsp. tauschii]	-1.14713	K02974	down		HOVUSG2500000	CAD32695.1|1.5e-198|triacylglycerol Lipase [Triticum aestivum]	-1.16891	K16818	down
HOVUSG6380500	kinase [EC:2.7.1.-]	-3.49923	K00924	down		HOVUSG2449600	XP_-2-186-19.1|-.-e+--|pentatricopeptide repeat-containing protein At4g16835, mitochondrial [Aegilops tauschii subsp. tauschii]	-3.65535	K22733	down		BGI_novel_G002863	-	-1.09606	--	down		HOVUSG5180900	EMT13799.1|8.6e-1-1|hypothetical protein F775_22741 [Aegilops tauschii]	-1.14845	K04733	down		HOVUSG4487500	XP_-2-1556--.1|2.4e-227|alpha-galactosidase-like [Aegilops tauschii subsp. tauschii]	-1.16913	K07407	down
HOVUSG1241500	steroid 17alpha-monooxygenase / 17alpha-hydroxyprogesterone deacetylase [EC:1.14.14.19 1.14.14.32]	-3.49643	K00512	down		HOVUSG2379700	BAK-1639.1|3.5e-37|predicted protein [Hordeum vulgare subsp. vulgare]	-3.64782	--	down		BGI_novel_G003907	-	-1.09622	K13832	down		HOVUSG0768800	BAJ87129.1|-.-e+--|predicted protein [Hordeum vulgare subsp. vulgare]	-1.14886	K00423	down		HOVUSG0668000	XP_-2-195674.1|-.-e+--|ABC transporter B family member 5-like [Aegilops tauschii subsp. tauschii]	-1.16993	K05658	down
HOVUSG5512500	interleukin-1 receptor-associated kinase 4 [EC:2.7.11.1]	-3.49586	K04733	down		HOVUSG5501000	EMT2336-.1|7.6e-7-|hypothetical protein F775_--2-5 [Aegilops tauschii]	-3.64386	K04730	down		HOVUSG2584000	BAJ9-212.1|5.7e-29-|predicted protein [Hordeum vulgare subsp. vulgare]	-1.09627	K03452	down		HOVUSG2105100	XP_-2-194-85.1|-.-e+--|protein LUTEIN DEFICIENT 5, chloroplastic-like [Aegilops tauschii subsp. tauschii]	-1.14901	K15747	down		HOVUSG0874400	BAK-442-.1|-.-e+--|predicted protein [Hordeum vulgare subsp. vulgare]	-1.16993	K18195	down
HOVUSG6298500	phosphatidate phosphatase LPIN [EC:3.1.3.4]	-3.49281	K15728	down		HOVUSG2968500	XP_-2-185244.1|2.2e-241|phenylalanine--tRNA ligase alpha subunit, cytoplasmic [Aegilops tauschii subsp. tauschii]	-3.64386	K01889	down		BGI_novel_G004293	-	-1.09686	--	down		HOVUSG6107300	BAK-2682.1|1.7e-166|predicted protein [Hordeum vulgare subsp. vulgare]	-1.14965	--	down		HOVUSG4633600	XP_-2-2--159.1|3.4e-129|glutathione S-transferase T3-like [Aegilops tauschii subsp. tauschii]	-1.16993	K00799	down
HOVUSG4422600	interleukin-1 receptor-associated kinase 4 [EC:2.7.11.1]	-3.48673	K04733	down		HOVUSG5728900	P16273.2|8.9e-134|RecName: Full=Pathogen-related protein	-3.64271	--	down		BGI_novel_G002361	-	-1.09719	--	down		HOVUSG0758100	BAK-5886.1|3.4e-127|predicted protein [Hordeum vulgare subsp. vulgare]	-1.15024	K00430	down		HOVUSG5654900	BAJ87-8-.1|5.9e-184|predicted protein [Hordeum vulgare subsp. vulgare]	-1.16993	K15032	down
HOVUSG6258400	-	-3.48503	-	down		HOVUSG1677400	BAK-4771.1|7.4e-3-6|predicted protein [Hordeum vulgare subsp. vulgare]	-3.64211	K03687	down		HOVUSG6316700	ONL95197.1|6.2e-36|Putative E3 ubiquitin-protein ligase XBAT31 [Zea mays]	-1.09721	K19044	down		HOVUSG3062900	XP_-2-166241.1|2.8e-128|probable serine/threonine-protein kinase PIX13 [Aegilops tauschii subsp. tauschii]	-1.15086	K04733	down		HOVUSG0610100	EMT3-255.1|1.4e-73|hypothetical protein F775_52468 [Aegilops tauschii]	-1.16993	--	down
HOVUSG4604500	raffinose synthase [EC:2.4.1.82]	-3.4846	K06617	down		BGI_novel_G002500	-	-3.63819	K03126	down		HOVUSG2385000	XP_-2-162922.1|3.7e-1-3|putative disease resistance protein RGA1 [Aegilops tauschii subsp. tauschii]	-1.09763	K19613	down		HOVUSG5291800	BAK-4455.1|-.-e+--|predicted protein [Hordeum vulgare subsp. vulgare]	-1.15152	K17964	down		HOVUSG1576100	XP_-2-191577.1|4.8e-65|ABC transporter C family member 1--like [Aegilops tauschii subsp. tauschii]	-1.16993	K05666	down
HOVUSG4966600	interleukin-1 receptor-associated kinase 4 [EC:2.7.11.1]	-3.47805	K04733	down		HOVUSG3325700	-	-3.63691	--	down		BGI_novel_G005616	-	-1.09765	--	down		HOVUSG5714500	BAJ98153.1|1.9e-176|predicted protein [Hordeum vulgare subsp. vulgare]	-1.152	K13171	down		BGI_novel_G004938	-	-1.16993	--	down
HOVUSG0338800	mucin-19	-3.47626	K22020	down		BGI_novel_G003918	-	-3.63559	--	down		BGI_novel_G002528	-	-1.09788	--	down		HOVUSG2401200	EMT12394.1|2.2e-113|hypothetical protein F775_31685 [Aegilops tauschii]	-1.152	K10955	down		HOVUSG3744800	XP_-2-182--5.1|-.-e+--|U-box domain-containing protein 16-like [Aegilops tauschii subsp. tauschii]	-1.17029	K08332	down
HOVUSG0532000	-	-3.47573	-	down		HOVUSG5829000	BAJ9277-.1|2.6e-131|predicted protein [Hordeum vulgare subsp. vulgare]	-3.63162	--	down		BGI_novel_G003332	-	-1.09789	--	down		HOVUSG2329600	XP_-2-173587.1|1.3e-33|B3 domain-containing protein Os-3g-2123---like [Aegilops tauschii subsp. tauschii]	-1.152	--	down		HOVUSG0319000	CDM84714.1|-.-e+--|unnamed protein product [Triticum aestivum]	-1.17076	K19589	down
HOVUSG3873800	MFS transporter, SP family, solute carrier family 2 (myo-inositol transporter), member 13	-3.47354	K08150	down		HOVUSG4743700	XP_-2-1641-1.1|3.6e-8-|probable DNA replication complex GINS protein PSF3 [Aegilops tauschii subsp. tauschii]	-3.62914	K10734	down		HOVUSG0935200	BAK-2134.1|1.7e-58|predicted protein [Hordeum vulgare subsp. vulgare]	-1.09794	--	down		HOVUSG1153700	EMT18692.1|2.9e-122|Myb-related protein MYBAS2 [Aegilops tauschii]	-1.15205	K09422	down		HOVUSG3315500	BAJ95534.1|3.8e-124|predicted protein [Hordeum vulgare subsp. vulgare]	-1.17079	K00799	down
HOVUSG4764000	multidrug resistance protein, MATE family	-3.46582	K03327	down		HOVUSG1985900	XP_-2-163961.1|6.4e-48|proton pump-interactor 1 [Aegilops tauschii subsp. tauschii]	-3.62636	--	down		HOVUSG3128800	BAK-2-69.1|1.8e-174|predicted protein [Hordeum vulgare subsp. vulgare]	-1.09821	K15262	down		HOVUSG3176700	XP_-2-157216.1|-.-e+--|WD repeat-containing protein 3 [Aegilops tauschii subsp. tauschii]	-1.1523	K14556	down		HOVUSG5305000	XP_--3557193.1|2.3e-133|PREDICTED: probable inactive tRNA-specific adenosine deaminase-like protein 3 isoform X2 [Brachypodium distachyon]	-1.17261	K15442	down
HOVUSG4799900	cis-zeatin O-glucosyltransferase [EC:2.4.1.215]	-3.45943	K13495	down		HOVUSG0660700	BAK-627-.1|-.-e+--|predicted protein [Hordeum vulgare subsp. vulgare]	-3.62449	K10683	down		BGI_novel_G005066	-	-1.09868	--	down		HOVUSG2559000	BAK-1412.1|8.-e-95|predicted protein [Hordeum vulgare subsp. vulgare]	-1.15332	K02184	down		HOVUSG4411800	BAJ99759.1|2.6e-226|predicted protein [Hordeum vulgare subsp. vulgare]	-1.17286	K05387	down
BGI_novel_G006053	-	-3.45943	-	down		HOVUSG1898200	XP_-2-173823.1|2.8e-227|calmodulin-binding protein 6- D-like isoform X1 [Aegilops tauschii subsp. tauschii]	-3.62449	--	down		HOVUSG4118900	XP_-2-176--3.1|1.7e-186|beta-1,3-galactosyltransferase pvg3-like [Aegilops tauschii subsp. tauschii]	-1.09888	K12900	down		HOVUSG6474900	OQU77174.1|-.-e+--|hypothetical protein SORBI_3-1-G2767-- [Sorghum bicolor]	-1.15381	K00695	down		HOVUSG4163800	XP_-2-2-1245.1|2.6e-3-3|F-box/LRR-repeat protein 17-like isoform X2 [Aegilops tauschii subsp. tauschii]	-1.17323	K17065	down
HOVUSG2740000	-	-3.45192	-	down		HOVUSG6269000	BAJ94171.1|1.5e-88|predicted protein [Hordeum vulgare subsp. vulgare]	-3.62432	K14325	down		BGI_novel_G005827	-	-1.09891	K17871	down		HOVUSG0032500	BAK-4243.1|-.-e+--|predicted protein, partial [Hordeum vulgare subsp. vulgare]	-1.15433	K03452	down		HOVUSG2718100	EMS5-764.1|4.-e-75|hypothetical protein TRIUR3_-1159 [Triticum urartu]	-1.17324	K17506	down
HOVUSG6106100	centrin-1	-3.4504	K16465	down		HOVUSG0306100	XP_-15899899.1|9.-e-64|PREDICTED: eukaryotic translation initiation factor 2 subunit gamma-like [Ziziphus jujuba]	-3.62169	K03242	down		HOVUSG5119900	XP_-2-173559.1|7.4e-122|uncharacterized protein LOC1-9759137 [Aegilops tauschii subsp. tauschii]	-1.09954	K20368	down		HOVUSG6021100	EMS631-4.1|4.5e-56|hypothetical protein TRIUR3_1-687 [Triticum urartu]	-1.15437	K04733	down		HOVUSG3743600	BAK-1591.1|1.4e-188|predicted protein [Hordeum vulgare subsp. vulgare]	-1.17354	K08241	down
HOVUSG3736600	exocyst complex component 7	-3.44496	K07195	down		HOVUSG1849800	AGW477--.1|3.1e-125|CBF2C [Hordeum vulgare subsp. vulgare]	-3.61738	K09286	down		HOVUSG3073500	XP_-2-198-18.1|-.-e+--|receptor-like protein 2 [Aegilops tauschii subsp. tauschii]	-1.09954	K13420	down		HOVUSG1102500	EMS49652.1|9.5e-73|putative histone H2B.1 [Triticum urartu]	-1.15579	K11252	down		HOVUSG4961800	BAA23745.2|1.5e-167|HvPIP1;3 [Hordeum vulgare subsp. vulgare]	-1.17356	K09872	down
HOVUSG2110100	chitin elicitor receptor kinase 1	-3.44392	K13429	down		HOVUSG1794200	BAK-4227.1|1.6e-247|predicted protein [Hordeum vulgare subsp. vulgare]	-3.61244	K22020	down		BGI_novel_G003017	-	-1.10026	--	down		HOVUSG0190300	XP_-2-151754.1|8.6e-194|histidine protein methyltransferase 1 homolog [Aegilops tauschii subsp. tauschii]	-1.15703	--	down		HOVUSG5317000	AFF5888-.1|3.2e-229|arabinoxylan arabinofuranohydrolase [Hordeum vulgare]	-1.17485	K01209	down
HOVUSG3299300	U3 small nucleolar RNA-associated protein 4	-3.44154	K14548	down		HOVUSG1003000	BAJ99416.1|2.3e-21-|predicted protein [Hordeum vulgare subsp. vulgare]	-3.60231	K00521	down		BGI_novel_G006285	-	-1.1003	K01537	down		HOVUSG5470200	BAJ99924.1|2.7e-156|predicted protein, partial [Hordeum vulgare subsp. vulgare]	-1.15704	K21805	down		HOVUSG2404800	XP_-2-151-22.1|1.5e-3-6|heparanase-like protein 2 [Aegilops tauschii subsp. tauschii]	-1.17524	K07964	down
HOVUSG3303400	phosphoethanolamine/phosphocholine phosphatase [EC:3.1.3.75]	-3.43911	K06124	down		HOVUSG3749100	BAJ95669.1|2.3e-58|predicted protein [Hordeum vulgare subsp. vulgare]	-3.60126	--	down		HOVUSG3551000	BAJ88731.1|2.7e-46|predicted protein [Hordeum vulgare subsp. vulgare]	-1.10044	K10740	down		HOVUSG0370000	XP_-17696795.1|8.8e-116|PREDICTED: glucose-6-phosphate 1-dehydrogenase 4, chloroplastic isoform X2 [Phoenix dactylifera]	-1.15711	K00036	down		HOVUSG0270500	BAJ88-72.1|-.-e+--|predicted protein, partial [Hordeum vulgare subsp. vulgare]	-1.17534	K13866	down
HOVUSG2166600	serine carboxypeptidase-like clade II [EC:3.4.16.-]	-3.43586	K16297	down		HOVUSG4093600	BAJ86956.1|9.9e-26|predicted protein [Hordeum vulgare subsp. vulgare]	-3.59885	K03036	down		BGI_novel_G006102	-	-1.10069	--	down		BGI_novel_G002691	-	-1.15724	K04733	down		HOVUSG5942700	BAJ98429.1|-.-e+--|predicted protein [Hordeum vulgare subsp. vulgare]	-1.17544	K14494	down
BGI_novel_G006837	formin 2	-3.4344	K02184	down		HOVUSG5319400	BAK-7-5-.1|1.6e-183|predicted protein [Hordeum vulgare subsp. vulgare]	-3.59014	K12890	down		BGI_novel_G004955	-	-1.10109	K07759	down		HOVUSG1471100	BAK-4-67.1|1.5e-3-6|predicted protein [Hordeum vulgare subsp. vulgare]	-1.15738	K01188	down		HOVUSG0443400	BAJ92299.1|1.7e-175|predicted protein [Hordeum vulgare subsp. vulgare]	-1.17561	K15356	down
HOVUSG2006400	DNA-directed RNA polymerase III subunit RPC2 [EC:2.7.7.6]	-3.43105	K03021	down		HOVUSG3888800	XP_--356-521.1|2.4e-178|PREDICTED: uncharacterized protein LOC1--826-9- [Brachypodium distachyon]	-3.58583	K15078	down		BGI_novel_G003091	-	-1.10133	--	down		HOVUSG6582400	XP_-2-158132.1|2.7e-185|adenylate isopentenyltransferase-like [Aegilops tauschii subsp. tauschii]	-1.15754	K10760	down		HOVUSG2730200	BAK-286-.1|2.5e-252|predicted protein [Hordeum vulgare subsp. vulgare]	-1.17598	K22845	down
HOVUSG4279600	-	-3.42805	-	down		HOVUSG4778800	BAJ97877.1|-.-e+--|predicted protein [Hordeum vulgare subsp. vulgare]	-3.58496	K13172	down		BGI_novel_G006770	-	-1.10164	--	down		HOVUSG4081600	BAJ88793.1|1.6e-192|predicted protein [Hordeum vulgare subsp. vulgare]	-1.15754	K20558	down		HOVUSG2147800	BAJ87228.1|6.7e-91|predicted protein [Hordeum vulgare subsp. vulgare]	-1.17599	--	down
HOVUSG2998200	formin 2	-3.42321	K02184	down		HOVUSG6520600	EMS67562.1|2.5e-96|Putative aldehyde oxidase-like protein [Triticum urartu]	-3.58095	K11817	down		BGI_novel_G001869	-	-1.10175	--	down		HOVUSG3021000	XP_-2-172457.1|-.-e+--|anaphase-promoting complex subunit 2 [Aegilops tauschii subsp. tauschii]	-1.15754	K03349	down		HOVUSG0762400	EMT-5492.1|3.3e-4-|Putative C2orf79-like protein [Aegilops tauschii]	-1.176	K20781	down
HOVUSG1764500	leucine-rich PPR motif-containing protein, mitochondrial	-3.42196	K17964	down		HOVUSG4674000	EMT3-481.1|5.2e-48|hypothetical protein F775_3328- [Aegilops tauschii]	-3.57693	K13172	down		BGI_novel_G001961	-	-1.10188	K18626	down		HOVUSG0503300	BAK-6916.1|2.8e-62|predicted protein [Hordeum vulgare subsp. vulgare]	-1.15782	K11343	down		HOVUSG0239200	BAJ96888.1|6.3e-253|predicted protein [Hordeum vulgare subsp. vulgare]	-1.17709	K20827	down
HOVUSG2772100	interleukin-1 receptor-associated kinase 4 [EC:2.7.11.1]	-3.42146	K04733	down		HOVUSG2760200	-	-3.57559	--	down		BGI_novel_G006006	-	-1.10218	--	down		HOVUSG5511800	BAJ98432.1|6.2e-125|predicted protein [Hordeum vulgare subsp. vulgare]	-1.15855	K01623	down		HOVUSG1899000	KHN14872.1|8.1e-253|Elongation factor 1-alpha [Glycine soja]	-1.17735	K03231	down
HOVUSG0998500	next to BRCA1 gene 1 protein	-3.41895	K17987	down		HOVUSG1815600	BAJ91329.1|4.2e-232|predicted protein [Hordeum vulgare subsp. vulgare]	-3.57202	K22020	down		BGI_novel_G000793	-	-1.10236	--	down		HOVUSG4813100	BAK-6674.1|1.3e-83|predicted protein [Hordeum vulgare subsp. vulgare]	-1.15919	K13993	down		HOVUSG1955600	XP_-2-159991.1|-.-e+--|mediator of RNA polymerase II transcription subunit 23 [Aegilops tauschii subsp. tauschii]	-1.17741	K15166	down
HOVUSG5155400	histone arginine demethylase JMJD6 [EC:1.14.11.-]	-3.41825	K11323	down		HOVUSG2755300	XP_-2-189-24.1|2.7e-169|myb-related protein Zm1-like [Aegilops tauschii subsp. tauschii]	-3.5692	K09422	down		BGI_novel_G001345	-	-1.10249	--	down		HOVUSG2581500	XP_-2-196163.1|4.4e-227|DNA repair protein recA homolog 1, chloroplastic [Aegilops tauschii subsp. tauschii]	-1.15922	K03553	down		HOVUSG5831200	BAK-1174.1|3.3e-113|predicted protein [Hordeum vulgare subsp. vulgare]	-1.17769	K11816	down
HOVUSG0811800	protein brassinosteroid insensitive 1 [EC:2.7.10.1 2.7.11.1]	-3.41308	K13415	down		HOVUSG3332700	XP_-2-195-94.1|8.9e-141|UPF-481 protein At3g472---like [Aegilops tauschii subsp. tauschii]	-3.56478	--	down		HOVUSG0455800	CBZ41152.1|4.1e-165|TPA: NAC transcription factor [Hordeum vulgare subsp. vulgare]	-1.10269	K00521	down		HOVUSG5302800	XP_-2-199175.1|2.2e-285|probable WRKY transcription factor 61 [Aegilops tauschii subsp. tauschii]	-1.15955	K18835	down		BGI_novel_G004617	-	-1.17803	--	down
BGI_novel_G004209	peroxin-14	-3.41203	K13343	down		BGI_novel_G000586	-	-3.56071	--	down		HOVUSG3880700	XP_-2-395843.1|1.1e-25|uncharacterized protein DDB_G-27167-, partial [Zea mays]	-1.10309	K11323	down		BGI_novel_G003937	-	-1.16018	--	down		HOVUSG3678600	XP_-2-146183.1|1.2e-189|serine/threonine-protein phosphatase 7 long form homolog [Aegilops tauschii subsp. tauschii]	-1.17834	K11816	down
BGI_novel_G004964	-	-3.41093	-	down		HOVUSG0302800	BAK-53--.1|4.1e-297|predicted protein [Hordeum vulgare subsp. vulgare]	-3.55058	K04733	down		HOVUSG1221600	BAJ9748-.1|5.1e-241|predicted protein [Hordeum vulgare subsp. vulgare]	-1.10342	K07024	down		HOVUSG3870300	XP_--4959891.2|-.-e+--|PREDICTED: vacuolar-sorting receptor 1-like [Setaria italica]	-1.16046	K01859	down		HOVUSG4024500	AFH58741.1|-.-e+--|starch branching enzyme III [Triticum aestivum]	-1.17889	K00700	down
HOVUSG2981200	mucin-2	-3.40988	K10955	down		HOVUSG6058700	XP_-2-185299.1|6.7e-2-6|putative F-box protein At5g4243- [Aegilops tauschii subsp. tauschii]	-3.5502	--	down		BGI_novel_G005125	-	-1.10343	K18753	down		BGI_novel_G003085	-	-1.16091	K01728	down		BGI_novel_G001541	-	-1.17899	--	down
BGI_novel_G005594	-	-3.40939	-	down		HOVUSG3678300	XP_-2-1955-6.1|-.-e+--|putative receptor-like protein kinase At3g4711- [Aegilops tauschii subsp. tauschii]	-3.54749	K13428	down		BGI_novel_G005294	-	-1.10347	--	down		HOVUSG0510300	XP_-2-161922.1|7.4e-99|cyclic phosphodiesterase-like [Aegilops tauschii subsp. tauschii]	-1.16104	K00430	down		HOVUSG3900200	XP_-2-153456.1|2.1e-97|glutathione S-transferase zeta class-like [Aegilops tauschii subsp. tauschii]	-1.17903	K01800	down
HOVUSG5043400	glucan 1,3-beta-glucosidase [EC:3.2.1.58]	-3.4062	K01210	down		HOVUSG5278300	XP_-2-18-621.1|8.8e-1-5|probable glutathione S-transferase GSTU6 [Aegilops tauschii subsp. tauschii]	-3.54597	K00799	down		HOVUSG3452500	XP_-2-188611.1|1.-e-1-4|ethylene-responsive transcription factor RAP2-6-like [Aegilops tauschii subsp. tauschii]	-1.10367	K09286	down		HOVUSG0557600	BAK-5662.1|8.3e-272|predicted protein [Hordeum vulgare subsp. vulgare]	-1.16139	K13811	down		HOVUSG1147900	XP_-2-171364.1|7.3e-288|BTB/POZ domain-containing protein At3g499-- [Aegilops tauschii subsp. tauschii]	-1.18057	K14325	down
HOVUSG3070200	ethanolaminephosphotransferase [EC:2.7.8.1]	-3.40599	K00993	down		HOVUSG1046900	EAY82977.1|-.-e+--|hypothetical protein OsI_382-- [Oryza sativa Indica Group]	-3.5454	K10529	down		HOVUSG3464100	XP_-2-182923.1|-.-e+--|protein BREAST CANCER SUSCEPTIBILITY 2 homolog B isoform X7 [Aegilops tauschii subsp. tauschii]	-1.10369	K08775	down		HOVUSG2588600	XP_-2-167894.1|-.-e+--|nucleolar complex protein 2 homolog [Aegilops tauschii subsp. tauschii]	-1.16145	K14833	down		HOVUSG2307200	EMS63288.1|5.7e-219|hypothetical protein TRIUR3_-2357 [Triticum urartu]	-1.18057	--	down
HOVUSG1072000	vacuolar protein 8	-3.40372	K08332	down		HOVUSG5260400	KZM85975.1|4.1e-3-|hypothetical protein DCAR_-266-3 [Daucus carota subsp. sativus]	-3.54215	K02184	down		HOVUSG4200100	AAL85697.1|3.2e-86|hypothetical protein T17F15.14--like protein [Hordeum vulgare subsp. vulgare]	-1.10434	K23094	down		HOVUSG0748100	BAJ92347.1|8.3e-261|predicted protein [Hordeum vulgare subsp. vulgare]	-1.16206	K06129	down		HOVUSG5025100	XP_-2-169511.1|2.1e-65|uncharacterized protein At5g4162--like [Aegilops tauschii subsp. tauschii]	-1.18057	--	down
HOVUSG5199900	interleukin-1 receptor-associated kinase 4 [EC:2.7.11.1]	-3.40372	K04733	down		BGI_novel_G006837	-	-3.54019	K02184	down		BGI_novel_G003453	-	-1.1047	--	down		HOVUSG1469600	BAK--652.1|4.7e-5-|predicted protein [Hordeum vulgare subsp. vulgare]	-1.16257	K18170	down		HOVUSG2140200	ALE27653.1|9.3e--8|acetolactate synthase b [Poa annua]	-1.18057	K01652	down
HOVUSG2579700	basic amino acid/polyamine antiporter, APA family	-3.39993	K03294	down		BGI_novel_G003475	-	-3.53952	K14805	down		HOVUSG1692400	XP_-1247744-.1|5.1e-52|PREDICTED: histone H4-like [Gossypium raimondii]	-1.10547	K11254	down		HOVUSG4125800	XP_-2-151218.1|1.6e-276|uncharacterized protein LOC1-973641- [Aegilops tauschii subsp. tauschii]	-1.16282	K00893	down		HOVUSG6053200	ABB13331.1|-.-e+--|cryptochrome 1b [Hordeum vulgare subsp. vulgare]	-1.18096	K12118	down
HOVUSG4697900	long-chain fatty acid omega-monooxygenase [EC:1.14.14.80]	-3.39564	K20495	down		HOVUSG0368000	BAJ9-749.1|2.2e-138|predicted protein [Hordeum vulgare subsp. vulgare]	-3.52982	K13993	down		HOVUSG0137400	XP_-2-192718.1|8.9e-31-|cleavage and polyadenylation specificity factor subunit 3-II [Aegilops tauschii subsp. tauschii]	-1.10553	K13148	down		HOVUSG0845700	XP_-2-198422.1|1.6e-61|zinc finger protein ZAT8-like [Aegilops tauschii subsp. tauschii]	-1.1633	K22534	down		HOVUSG0169700	EMS471-1.1|-.-e+--|Disease resistance protein RPM1 [Triticum urartu]	-1.18099	K13457	down
HOVUSG2833100	isocitrate dehydrogenase [EC:1.1.1.42]	-3.38821	K00031	down		BGI_novel_G005749	-	-3.52838	--	down		BGI_novel_G003599	-	-1.10565	K01180	down		HOVUSG3188900	BAK-5929.1|7.8e-9-|predicted protein [Hordeum vulgare subsp. vulgare]	-1.16336	K13126	down		HOVUSG3557000	XP_-2-178-22.1|2.-e-48|BTB/POZ domain-containing protein At1g2178- [Aegilops tauschii subsp. tauschii]	-1.18151	K10523	down
HOVUSG6192100	mitochondrial chaperone BCS1	-3.38658	K08900	down		HOVUSG2493800	-	-3.52607	--	down		HOVUSG0110400	EMS59749.1|2.-e-245|hypothetical protein TRIUR3_-1955 [Triticum urartu]	-1.10571	K04733	down		HOVUSG0621600	XP_--4984-59.1|1.2e-95|PREDICTED: transcription initiation factor TFIID subunit 9 [Setaria italica]	-1.16356	K03133	down		HOVUSG6444600	XP_-2-156294.1|1.6e-261|BTB/POZ domain-containing protein At2g2424--like [Aegilops tauschii subsp. tauschii]	-1.18175	K21754	down
HOVUSG4456700	interleukin-1 receptor-associated kinase 4 [EC:2.7.11.1]	-3.38623	K04733	down		HOVUSG2378900	-	-3.52356	--	down		HOVUSG5137700	XP_-21718255.1|6.6e--6|proline-rich receptor-like protein kinase PERK9 [Chenopodium quinoa]	-1.10604	--	down		HOVUSG3585600	BAJ98659.1|1.2e-128|predicted protein [Hordeum vulgare subsp. vulgare]	-1.16534	K09338	down		HOVUSG4338900	BAK-6566.1|9.8e-82|predicted protein [Hordeum vulgare subsp. vulgare]	-1.1822	K19861	down
HOVUSG2968600	-	-3.38606	-	down		BGI_novel_G004226	-	-3.52195	--	down		HOVUSG0712000	XP_--4964818.1|3.-e-111|PREDICTED: probable thiol methyltransferase 2 [Setaria italica]	-1.10638	K21552	down		HOVUSG3036500	BAK--815.1|-.-e+--|predicted protein [Hordeum vulgare subsp. vulgare]	-1.16535	K04733	down		HOVUSG4436000	XP_-2-184128.1|-.-e+--|heat shock 7- kDa protein, mitochondrial-like [Aegilops tauschii subsp. tauschii]	-1.18259	K04043	down
HOVUSG2317100	interleukin-1 receptor-associated kinase 4 [EC:2.7.11.1]	-3.38315	K04733	down		HOVUSG3267300	XP_-2-156179.1|7.2e-188|probable transcription factor KAN2 isoform X1 [Aegilops tauschii subsp. tauschii]	-3.51785	K06236	down		BGI_novel_G005168	-	-1.10664	--	down		HOVUSG0740500	BAJ938-5.1|5.8e-262|predicted protein [Hordeum vulgare subsp. vulgare]	-1.16559	K14209	down		HOVUSG1332900	BAJ87732.1|-.-e+--|predicted protein [Hordeum vulgare subsp. vulgare]	-1.18263	K04733	down
HOVUSG6047200	profilin	-3.38193	K05759	down		HOVUSG5168900	XP_-2-159631.1|3.4e-127|FT-interacting protein 1-like [Aegilops tauschii subsp. tauschii]	-3.51706	K00549	down		HOVUSG5591300	BAP912-1.1|7.-e-114|phytochrome A CDS [Hordeum bulbosum]	-1.10692	K12120	down		BGI_novel_G006073	-	-1.16581	--	down		BGI_novel_G005558	-	-1.18303	K01426	down
HOVUSG4696600	DnaJ homolog subfamily B member 4	-3.3819	K09510	down		HOVUSG6069700	BAK-413-.1|1.2e-113|predicted protein [Hordeum vulgare subsp. vulgare]	-3.51307	K13993	down		BGI_novel_G001409	-	-1.10743	--	down		HOVUSG3254500	XP_-2-16-766.1|-.-e+--|sucrose synthase 7-like [Aegilops tauschii subsp. tauschii]	-1.16601	K00695	down		HOVUSG6284400	XP_-2-2--495.1|9.-e-85|universal stress protein A-like protein isoform X1 [Aegilops tauschii subsp. tauschii]	-1.18337	--	down
BGI_novel_G003651	-	-3.38143	-	down		HOVUSG3125600	BAE445-9.1|-.-e+--|fructan exohydrolase [Triticum aestivum]	-3.50696	K20848	down		BGI_novel_G005959	-	-1.10819	--	down		HOVUSG1332900	BAJ87732.1|-.-e+--|predicted protein [Hordeum vulgare subsp. vulgare]	-1.16675	K04733	down		HOVUSG6492400	PAN11--3.1|2.-e-211|hypothetical protein PAHAL_B-1929 [Panicum hallii]	-1.18339	K17987	down
HOVUSG0231800	small subunit ribosomal protein S18e	-3.37697	K02964	down		HOVUSG2309300	KQJ878-3.1|6.5e-142|hypothetical protein BRADI_4g136-- [Brachypodium distachyon]	-3.50619	K19613	down		HOVUSG5538500	EMT23-76.1|1.8e-48|hypothetical protein F775_43182 [Aegilops tauschii]	-1.10893	K02219	down		HOVUSG6229400	BAJ8998-.1|1.5e-16-|predicted protein [Hordeum vulgare subsp. vulgare]	-1.16721	K07760	down		HOVUSG0001300	BAJ93342.1|3.2e-268|predicted protein, partial [Hordeum vulgare subsp. vulgare]	-1.1838	K13207	down
HOVUSG2643300	cinnamyl-alcohol dehydrogenase [EC:1.1.1.195]	-3.37372	K22395	down		HOVUSG6542700	BAJ9672-.1|1.6e-22|predicted protein, partial [Hordeum vulgare subsp. vulgare]	-3.50499	--	down		BGI_novel_G004087	-	-1.1092	K07151	down		BGI_novel_G003694	-	-1.1676	K14439	down		HOVUSG4870900	XP_-2-176-81.1|4.-e-1-9|cell wall / vacuolar inhibitor of fructosidase 2 [Aegilops tauschii subsp. tauschii]	-1.18383	K02184	down
BGI_novel_G004515	-	-3.37346	-	down		HOVUSG6171500	BAK-3964.1|2.3e-299|predicted protein [Hordeum vulgare subsp. vulgare]	-3.49825	K00512	down		BGI_novel_G006191	-	-1.10988	--	down		HOVUSG2731700	XP_-2-16557-.1|-.-e+--|pentatricopeptide repeat-containing protein At2g-388-, mitochondrial-like [Aegilops tauschii subsp. tauschii]	-1.16812	K06180	down		HOVUSG5917900	XP_-2-188281.1|9.5e-21-|cytochrome P45- 99A2-like [Aegilops tauschii subsp. tauschii]	-1.18398	K16085	down
HOVUSG5364800	phosphomethylpyrimidine synthase [EC:4.1.99.17]	-3.3724	K03147	down		HOVUSG0556200	XP_-2-152686.1|4.6e-7-|zinc finger protein ZAT11-like [Aegilops tauschii subsp. tauschii]	-3.49795	K22534	down		HOVUSG1400600	XP_--3579291.1|7.3e-65|PREDICTED: DNA-directed RNA polymerases II, IV and V subunit 9B [Brachypodium distachyon]	-1.10993	K03017	down		HOVUSG2385000	XP_-2-162922.1|3.7e-1-3|putative disease resistance protein RGA1 [Aegilops tauschii subsp. tauschii]	-1.16873	K19613	down		HOVUSG5915700	CDJ26691.1|1.3e-145|unnamed protein product [Triticum aestivum]	-1.184	K18693	down
HOVUSG5019300	heterogeneous nuclear ribonucleoprotein A1/A3	-3.37202	K12741	down		BGI_novel_G006710	-	-3.49346	K03517	down		BGI_novel_G003082	-	-1.11018	K13412	down		HOVUSG1651700	XP_-2-171744.1|2.8e-64|uncharacterized protein LOC1-975733- [Aegilops tauschii subsp. tauschii]	-1.16993	K01188	down		HOVUSG1786200	XP_-2-176337.1|9.2e-93|myb-related protein 3-5-like [Aegilops tauschii subsp. tauschii]	-1.18442	K09422	down
HOVUSG2777800	-	-3.36848	-	down		HOVUSG4974100	-	-3.49185	--	down		BGI_novel_G003936	-	-1.11033	--	down		HOVUSG0311300	XP_-2-149972.1|1.1e-289|carotenoid 9,1-(9',1-')-cleavage dioxygenase 1-like [Aegilops tauschii subsp. tauschii]	-1.16993	K11159	down		HOVUSG5053000	EMS63831.1|5.5e-157|Choline-phosphate cytidylyltransferase B [Triticum urartu]	-1.18604	K00968	down
BGI_novel_G000993	-	-3.36257	-	down		HOVUSG5910000	BAJ9--63.1|6.2e-147|predicted protein [Hordeum vulgare subsp. vulgare]	-3.48308	K20496	down		HOVUSG1494100	XP_-2-194285.1|4.3e-3-1|phospholipase A1-Igamma1, chloroplastic-like [Aegilops tauschii subsp. tauschii]	-1.11061	K22020	down		HOVUSG1104500	XP_-2-18-398.1|5.9e-194|uncharacterized acetyltransferase At3g5-28--like [Aegilops tauschii subsp. tauschii]	-1.16993	K22889	down		HOVUSG0971200	BAK-3-99.1|-.-e+--|predicted protein [Hordeum vulgare subsp. vulgare]	-1.1865	K15078	down
HOVUSG0206400	formin 2	-3.35843	K02184	down		HOVUSG5014900	XP_-2-192-32.1|8.2e-71|E3 ubiquitin-protein ligase RNF181-like [Aegilops tauschii subsp. tauschii]	-3.48162	K22378	down		BGI_novel_G004706	-	-1.11094	K02184	down		HOVUSG3805600	BAJ98322.1|3.4e-158|predicted protein, partial [Hordeum vulgare subsp. vulgare]	-1.16993	K00430	down		HOVUSG2755000	BAK-1942.1|-.-e+--|predicted protein [Hordeum vulgare subsp. vulgare]	-1.18658	K12486	down
BGI_novel_G004652	-	-3.35837	-	down		HOVUSG2464100	BAJ85646.1|1.2e-22|predicted protein [Hordeum vulgare subsp. vulgare]	-3.47694	K15414	down		BGI_novel_G003452	-	-1.11103	--	down		HOVUSG4665500	BAJ893--.1|-.-e+--|predicted protein [Hordeum vulgare subsp. vulgare]	-1.16993	K04733	down		HOVUSG4931800	BAJ94834.1|8.8e-249|predicted protein [Hordeum vulgare subsp. vulgare]	-1.18684	K03006	down
HOVUSG3925900	formin 2	-3.35755	K02184	down		HOVUSG0440900	XP_-2-151794.1|5.7e-44|uncharacterized protein LOC1-9736978 isoform X2 [Aegilops tauschii subsp. tauschii]	-3.47573	K20547	down		HOVUSG3080000	BAK-7383.1|-.-e+--|predicted protein [Hordeum vulgare subsp. vulgare]	-1.11103	K15271	down		HOVUSG4702300	XP_-2-165945.1|-.-e+--|pentatricopeptide repeat-containing protein At5g-111- [Aegilops tauschii subsp. tauschii]	-1.16993	K17964	down		HOVUSG0665100	XP_-2-156549.1|-.-e+--|uncharacterized protein LOC1-9741876 [Aegilops tauschii subsp. tauschii]	-1.18713	K22020	down
HOVUSG5336200	collagen, type I, alpha	-3.35653	K06236	down		BGI_novel_G004652	-	-3.47317	--	down		HOVUSG3129700	XP_-2-1738--.1|3.4e-227|uncharacterized protein LOC1-9759385 [Aegilops tauschii subsp. tauschii]	-1.11136	K10352	down		HOVUSG5279700	XP_-2-174-17.1|-.-e+--|ribonucleoside-diphosphate reductase large subunit isoform X2 [Aegilops tauschii subsp. tauschii]	-1.16993	K10807	down		HOVUSG2740400	XP_-2-161667.1|1.4e-1-7|uncharacterized protein LOC1-9746989 [Aegilops tauschii subsp. tauschii]	-1.18763	--	down
HOVUSG1025100	glycerophosphodiester phosphodiesterase [EC:3.1.4.46]	-3.35618	K18696	down		HOVUSG4697000	XP_-2-19-153.1|3.8e-236|snurportin-1 [Aegilops tauschii subsp. tauschii]	-3.47303	K13151	down		BGI_novel_G002683	-	-1.11145	K10955	down		HOVUSG4599100	EMS48-96.1|-.-e+--|Protein BREAST CANCER SUSCEPTIBILITY 1-like protein [Triticum urartu]	-1.16993	K10683	down		HOVUSG5275700	EMT28882.1|6.-e-34|Speckle-type POZ protein [Aegilops tauschii]	-1.18763	K10523	down
HOVUSG4198000	glucan endo-1,3-beta-glucosidase 5/6 [EC:3.2.1.39]	-3.3552	K19893	down		HOVUSG3173100	XP_-2-185729.1|1.5e-116|homeobox-leucine zipper protein HOX7-like isoform X1 [Aegilops tauschii subsp. tauschii]	-3.47249	K09338	down		HOVUSG0890000	XP_-2-174-67.1|3.8e-76|expansin-like A4 [Aegilops tauschii subsp. tauschii]	-1.11151	K20628	down		HOVUSG5072500	XP_-2-196616.1|5.1e-51|uncharacterized protein LOC1-97824-4 [Aegilops tauschii subsp. tauschii]	-1.16993	K04733	down		BGI_novel_G003066	-	-1.18763	--	down
HOVUSG3641300	WRKY transcription factor 33	-3.35414	K13424	down		HOVUSG5073600	-	-3.47223	--	down		HOVUSG5651900	XP_-21888-14.1|7.5e-11|proline-rich receptor-like protein kinase PERK8, partial [Carica papaya]	-1.11165	K04733	down		HOVUSG2971100	BAK-7837.1|-.-e+--|predicted protein [Hordeum vulgare subsp. vulgare]	-1.16993	--	down		HOVUSG4974100	-	-1.18763	--	down
BGI_novel_G006388	-	-3.35315	-	down		HOVUSG6446200	XP_-2-16-581.1|8.3e-6-|thiosulfate sulfurtransferase 16, chloroplastic-like [Aegilops tauschii subsp. tauschii]	-3.46875	K22547	down		BGI_novel_G001430	-	-1.1124	K04733	down		HOVUSG2342100	XP_-2-192228.1|-.-e+--|pentatricopeptide repeat-containing protein At3g2269--like [Aegilops tauschii subsp. tauschii]	-1.16993	K19090	down		HOVUSG0388700	BAJ93576.1|1.9e-196|predicted protein [Hordeum vulgare subsp. vulgare]	-1.18766	K07999	down
HOVUSG0267400	ATP-binding cassette, subfamily G (WHITE), member 2	-3.35279	K05681	down		HOVUSG1230500	BAK-64-7.1|3.-e-42|predicted protein [Hordeum vulgare subsp. vulgare]	-3.46832	--	down		HOVUSG3787200	BAK-6591.1|-.-e+--|predicted protein [Hordeum vulgare subsp. vulgare]	-1.11292	K14555	down		HOVUSG3346500	XP_-2-395843.1|1.2e--9|uncharacterized protein DDB_G-27167-, partial [Zea mays]	-1.17061	K11323	down		HOVUSG0710800	BAJ95859.1|3.1e-199|predicted protein [Hordeum vulgare subsp. vulgare]	-1.18789	K05337	down
HOVUSG6322600	trehalose 6-phosphate phosphatase [EC:3.1.3.12]	-3.35199	K01087	down		BGI_novel_G001258	-	-3.46222	--	down		HOVUSG1521700	BAJ94211.1|2.2e-5-|predicted protein [Hordeum vulgare subsp. vulgare]	-1.11321	--	down		HOVUSG6447500	BAK-7--5.1|1.6e-33|predicted protein, partial [Hordeum vulgare subsp. vulgare]	-1.17217	K10845	down		HOVUSG4869400	BAJ85551.1|-.-e+--|predicted protein [Hordeum vulgare subsp. vulgare]	-1.18845	K10999	down
HOVUSG2729500	interleukin-1 receptor-associated kinase 4 [EC:2.7.11.1]	-3.35181	K04733	down		HOVUSG0529100	XP_-2-188736.1|8.5e-1-5|uncharacterized protein LOC1-977443- isoform X1 [Aegilops tauschii subsp. tauschii]	-3.45943	K17426	down		BGI_novel_G002081	-	-1.11351	--	down		HOVUSG1932100	OSX81579.1|3.4e--7|hypothetical protein BU14_--14s-127 [Porphyra umbilicalis]	-1.17218	K05747	down		HOVUSG5403300	CDM81934.1|2.7e-97|unnamed protein product [Triticum aestivum]	-1.1886	K22771	down
HOVUSG0899900	-	-3.35102	-	down		HOVUSG4175600	CDM86939.1|3.5e-9-|unnamed protein product [Triticum aestivum]	-3.45943	--	down		BGI_novel_G003183	-	-1.11399	--	down		HOVUSG3139500	BAK-5983.1|8.7e-151|predicted protein, partial [Hordeum vulgare subsp. vulgare]	-1.17225	K04733	down		HOVUSG4559000	BAJ87783.1|6.3e-7-|predicted protein [Hordeum vulgare subsp. vulgare]	-1.18903	--	down
HOVUSG3011600	protein brassinosteroid insensitive 1 [EC:2.7.10.1 2.7.11.1]	-3.3505	K13415	down		BGI_novel_G003601	-	-3.45943	K01180	down		HOVUSG4320800	BAJ9-273.1|3.7e-183|predicted protein [Hordeum vulgare subsp. vulgare]	-1.11405	--	down		HOVUSG0764400	XP_-2-17-166.1|8.6e-2--|DNA repair protein RAD51 homolog 2 [Aegilops tauschii subsp. tauschii]	-1.17317	K10869	down		HOVUSG6281000	BAJ9-384.1|3.1e-131|predicted protein [Hordeum vulgare subsp. vulgare]	-1.18914	K00799	down
HOVUSG1204900	momilactone-A synthase [EC:1.1.1.295]	-3.34988	K13070	down		HOVUSG4152900	BAJ98715.1|1.7e-8-|predicted protein [Hordeum vulgare subsp. vulgare]	-3.45457	K01193	down		BGI_novel_G003727	-	-1.11409	--	down		HOVUSG5893300	BAJ87585.1|5.3e-13|predicted protein [Hordeum vulgare subsp. vulgare]	-1.17425	--	down		HOVUSG3093600	BAJ91994.1|2.3e-85|predicted protein [Hordeum vulgare subsp. vulgare]	-1.18951	--	down
HOVUSG5136400	inositol polyphosphate 5-phosphatase INPP5B/F [EC:3.1.3.36]	-3.34542	K01099	down		HOVUSG1292500	XP_-2-196915.1|2.9e-55|uncharacterized protein LOC1-97827-7 [Aegilops tauschii subsp. tauschii]	-3.45438	K14300	down		BGI_novel_G003946	-	-1.11433	--	down		HOVUSG0930900	BAJ8929-.1|7.2e-76|predicted protein [Hordeum vulgare subsp. vulgare]	-1.17705	K14325	down		HOVUSG5649600	BAK-2-23.1|3.-e-2-2|predicted protein [Hordeum vulgare subsp. vulgare]	-1.19017	--	down
HOVUSG5586300	interleukin-1 receptor-associated kinase 4 [EC:2.7.11.1]	-3.34395	K04733	down		HOVUSG1784000	EMS54222.1|3.1e-39|hypothetical protein TRIUR3_-1738 [Triticum urartu]	-3.45407	K15397	down		BGI_novel_G001227	-	-1.11465	--	down		HOVUSG5591000	BAK-1776.1|1.6e-142|predicted protein [Hordeum vulgare subsp. vulgare]	-1.17747	K08081	down		HOVUSG2105700	XP_-21314993.1|3.-e-234|3-ketoacyl-CoA thiolase 2, peroxisomal-like [Sorghum bicolor]	-1.19018	K07513	down
HOVUSG0510100	cytoglobin	-3.3406	K21894	down		HOVUSG1211700	XP_-2-16386-.1|6.5e-72|histone deacetylase HDT3-like [Aegilops tauschii subsp. tauschii]	-3.45121	K14826	down		BGI_novel_G005636	-	-1.11477	--	down		BGI_novel_G004092	-	-1.17754	K01426	down		HOVUSG4637500	BAJ87641.1|2.9e-183|predicted protein [Hordeum vulgare subsp. vulgare]	-1.19077	K22374	down
HOVUSG3438400	-	-3.33985	-	down		HOVUSG1210900	-	-3.44846	--	down		HOVUSG1057100	BAJ85333.1|2.1e-222|predicted protein [Hordeum vulgare subsp. vulgare]	-1.11517	K01206	down		HOVUSG0626300	BAK--368.1|4.3e-128|predicted protein [Hordeum vulgare subsp. vulgare]	-1.1785	K00799	down		HOVUSG5442800	XP_-2-189382.1|2.7e-225|probable F-box protein At4g22165 [Aegilops tauschii subsp. tauschii]	-1.19078	K14843	down
HOVUSG5791100	E3 ubiquitin-protein ligase ATL41 [EC:2.3.2.27]	-3.339	K19038	down		HOVUSG4965900	BAJ85-23.1|6.3e-2-4|predicted protein, partial [Hordeum vulgare subsp. vulgare]	-3.44689	K19719	down		HOVUSG5652500	BAK-18-4.1|-.-e+--|predicted protein [Hordeum vulgare subsp. vulgare]	-1.11548	K15979	down		HOVUSG5475300	XP_-2-15-312.1|1.6e-254|pentatricopeptide repeat-containing protein At5g5631--like [Aegilops tauschii subsp. tauschii]	-1.17854	K03452	down		HOVUSG2221700	-	-1.19099	--	down
HOVUSG4895200	CASK-interacting protein	-3.3356	K21952	down		BGI_novel_G005463	-	-3.4441	K13096	down		HOVUSG1284700	XP_-2-176646.1|6.8e-188|probable cinnamyl alcohol dehydrogenase 5 [Aegilops tauschii subsp. tauschii]	-1.11548	K00083	down		HOVUSG4195200	XP_--3565-55.1|4.4e-266|PREDICTED: amino-acid permease BAT1 homolog [Brachypodium distachyon]	-1.17889	K03006	down		HOVUSG2256500	BAJ89-63.1|3.-e-263|predicted protein, partial [Hordeum vulgare subsp. vulgare]	-1.1913	K13692	down
BGI_novel_G002301	3-ketoacyl-CoA synthase [EC:2.3.1.199]	-3.33356	K15397	down		HOVUSG5539000	XP_-2-149336.1|7.2e-161|uncharacterized protein LOC1-973454- [Aegilops tauschii subsp. tauschii]	-3.44294	K13172	down		HOVUSG6222700	XP_-2-161238.1|-.-e+--|receptor kinase-like protein Xa21 [Aegilops tauschii subsp. tauschii]	-1.11548	K13437	down		HOVUSG5434700	BAJ97665.1|1.1e-171|predicted protein [Hordeum vulgare subsp. vulgare]	-1.17955	K10406	down		HOVUSG5099800	ONM-556-.1|2.8e-57|General transcription factor 2-related zinc finger protein [Zea mays]	-1.19185	--	down
HOVUSG1773900	-	-3.33092	-	down		HOVUSG0972800	BAS95128.1|2.5e-12|Os-5g-54175-, partial [Oryza sativa Japonica Group]	-3.43911	--	down		HOVUSG0187500	BAK-7574.1|-.-e+--|predicted protein [Hordeum vulgare subsp. vulgare]	-1.11548	K21440	down		HOVUSG0965800	AGW477-8.1|2.2e-132|CBF12C [Hordeum vulgare subsp. vulgare]	-1.17991	K09286	down		HOVUSG3030500	XP_-2-177756.1|1.4e-25|uncharacterized protein LOC1-976333- [Aegilops tauschii subsp. tauschii]	-1.19229	--	down
HOVUSG0997800	glucan endo-1,3-beta-glucosidase 1/2/3 [EC:3.2.1.39]	-3.3284	K19891	down		HOVUSG3720700	XP_-2-198381.1|4.5e-27|uncharacterized protein LOC1-9784194 [Aegilops tauschii subsp. tauschii]	-3.43829	--	down		HOVUSG2143700	EMT-4674.1|-.-e+--|hypothetical protein F775_-4872 [Aegilops tauschii]	-1.11548	K00430	down		HOVUSG6220400	XP_-2-19625-.1|8.1e-62|uncharacterized protein LOC1-9782-78 [Aegilops tauschii subsp. tauschii]	-1.18012	K10956	down		HOVUSG5179700	XP_--3569812.1|-.-e+--|PREDICTED: probable alpha,alpha-trehalose-phosphate synthase [UDP-forming] 7 [Brachypodium distachyon]	-1.19265	K16055	down
HOVUSG3801800	beta-glucosidase [EC:3.2.1.21]	-3.32396	K05349	down		HOVUSG0216500	BAJ99639.1|-.-e+--|predicted protein [Hordeum vulgare subsp. vulgare]	-3.43494	K15333	down		HOVUSG4647700	AHZ44774.1|5.5e-174|heat shock factor C1e [Triticum aestivum]	-1.11548	K09419	down		HOVUSG6260700	XP_-2-2-166-.1|1.7e-23-|disease resistance protein RGA2-like [Aegilops tauschii subsp. tauschii]	-1.18101	K15078	down		HOVUSG2479400	BAK-2897.1|1.5e-237|predicted protein [Hordeum vulgare subsp. vulgare]	-1.19265	K04733	down
HOVUSG4090500	-	-3.32298	-	down		HOVUSG4655100	XP_-2-15-367.1|3.-e-251|probable polyamine transporter At3g1362- [Aegilops tauschii subsp. tauschii]	-3.43296	K11584	down		HOVUSG4645700	-	-1.11578	--	down		HOVUSG6053700	AFP73614.1|-.-e+--|synaptonemal complex protein ZYP1 [Hordeum vulgare subsp. vulgare]	-1.18133	K19533	down		HOVUSG3109500	XP_-2-178-61.1|1.6e-32|uncharacterized protein LOC1-976363- [Aegilops tauschii subsp. tauschii]	-1.19265	K13171	down
HOVUSG5414800	casein kinase 1 [EC:2.7.11.1]	-3.32193	K02218	down		BGI_novel_G002810	-	-3.42708	K08669	down		BGI_novel_G000003	-	-1.11631	--	down		HOVUSG5237900	XP_-2-195521.1|3.2e-181|CBL-interacting protein kinase 26-like isoform X2 [Aegilops tauschii subsp. tauschii]	-1.18161	K07198	down		HOVUSG4216800	XP_-2-182287.1|5.8e-142|transmembrane protein 56-B [Aegilops tauschii subsp. tauschii]	-1.19265	--	down
HOVUSG1427700	UDP-glucosyl transferase 73C [EC:2.4.1.-]	-3.32193	K13496	down		HOVUSG1346200	XP_-2-2--986.1|1.4e-167|RING-H2 finger protein ATL38-like [Aegilops tauschii subsp. tauschii]	-3.42626	K10664	down		HOVUSG5029200	XP_-2-179724.1|-.-e+--|probable glutamate carboxypeptidase 2 [Aegilops tauschii subsp. tauschii]	-1.11692	K01301	down		HOVUSG4720000	BAK-1989.1|9.-e-238|predicted protein [Hordeum vulgare subsp. vulgare]	-1.1818	K07088	down		HOVUSG0764400	XP_-2-17-166.1|8.6e-2--|DNA repair protein RAD51 homolog 2 [Aegilops tauschii subsp. tauschii]	-1.193	K10869	down
BGI_novel_G001878	-	-3.32193	-	down		HOVUSG2324800	XP_--93967-4.1|2.2e-48|PREDICTED: CASP-like protein 2C1 [Musa acuminata subsp. malaccensis]	-3.41785	K20547	down		HOVUSG4539500	BAJ9319-.1|3.5e-158|predicted protein [Hordeum vulgare subsp. vulgare]	-1.11702	K09422	down		HOVUSG5802300	BAJ92495.1|3.-e-22|predicted protein [Hordeum vulgare subsp. vulgare]	-1.18225	K15707	down		HOVUSG4946500	XP_-2-18464-.1|1.5e-167|uncharacterized protein LOC1-977-347 [Aegilops tauschii subsp. tauschii]	-1.19307	K21952	down
HOVUSG3309100	-	-3.32193	-	down		HOVUSG2602900	XP_--4957594.1|9.7e-67|PREDICTED: ubiquitin-like [Setaria italica]	-3.41453	K02927	down		BGI_novel_G004113	-	-1.11749	--	down		HOVUSG5635500	BAK-1381.1|4.6e--9|predicted protein [Hordeum vulgare subsp. vulgare]	-1.18233	--	down		HOVUSG3875600	XP_-17699548.1|1.9e-131|PREDICTED: uncharacterized protein At4g-6744-like [Phoenix dactylifera]	-1.19401	K10747	down
HOVUSG6547900	UDP-glucose 4-epimerase [EC:5.1.3.2]	-3.31876	K01784	down		HOVUSG2732200	XP_-2-195656.1|3.6e-54|uncharacterized protein LOC1-9781464 [Aegilops tauschii subsp. tauschii]	-3.4138	K22540	down		BGI_novel_G003515	-	-1.11784	K01537	down		HOVUSG6124100	XP_-2--92356.1|4.9e-246|calcium-dependent protein kinase 4-like [Ananas comosus]	-1.18257	K13412	down		HOVUSG3434800	BAK-4851.1|1.4e-32|predicted protein [Hordeum vulgare subsp. vulgare]	-1.19449	K06890	down
BGI_novel_G002389	-	-3.31194	-	down		HOVUSG1078200	ACN3448-.1|2.5e-293|unknown [Zea mays]	-3.40599	K14611	down		BGI_novel_G001423	-	-1.11787	--	down		BGI_novel_G003026	-	-1.18259	--	down		HOVUSG4109800	EMS6-489.1|3.7e-225|hypothetical protein TRIUR3_27529 [Triticum urartu]	-1.19456	K02184	down
BGI_novel_G003744	-	-3.31159	-	down		HOVUSG0020300	XP_-2-149354.1|1.2e-62|uncharacterized protein LOC1-9734558 [Aegilops tauschii subsp. tauschii]	-3.40439	K00430	down		HOVUSG1560100	BAK-547-.1|-.-e+--|predicted protein [Hordeum vulgare subsp. vulgare]	-1.11789	K15164	down		HOVUSG6108400	-	-1.18383	--	down		HOVUSG4045100	XP_--3573327.1|5.3e-228|PREDICTED: lysine histidine transporter 2-like [Brachypodium distachyon]	-1.19479	K14209	down
BGI_novel_G003931	cytokinin-N-glucosyltransferase [EC:2.4.1.-]	-3.3079	K13493	down		HOVUSG6014400	EMT-9482.1|5.3e-2-4|Putative acetyltransferase [Aegilops tauschii]	-3.40372	K22889	down		HOVUSG5221300	XP_-2-151283.1|9.-e-28|classical arabinogalactan protein 4-like [Aegilops tauschii subsp. tauschii]	-1.11797	--	down		HOVUSG0415800	XP_-2-172385.1|1.1e-86|uncharacterized protein LOC1-9757951 [Aegilops tauschii subsp. tauschii]	-1.18442	K14306	down		HOVUSG5774500	BAJ95549.1|2.2e-2-8|predicted protein, partial [Hordeum vulgare subsp. vulgare]	-1.19516	K03006	down
BGI_novel_G001295	3-ketoacyl-CoA synthase [EC:2.3.1.199]	-3.3071	K15397	down		HOVUSG5830500	BAJ88643.1|3.4e-256|predicted protein [Hordeum vulgare subsp. vulgare]	-3.39855	K04733	down		BGI_novel_G003098	-	-1.11804	--	down		HOVUSG6145200	BAJ92456.1|-.-e+--|predicted protein [Hordeum vulgare subsp. vulgare]	-1.18536	K14845	down		HOVUSG2842800	BAK-2328.1|2.1e-172|predicted protein [Hordeum vulgare subsp. vulgare]	-1.19518	K01183	down
BGI_novel_G005246	calpain, invertebrate [EC:3.4.22.-]	-3.30117	K08585	down		HOVUSG3156300	EMS46788.1|-.-e+--|L-type lectin-domain containing receptor kinase IX.1 [Triticum urartu]	-3.39387	K04733	down		HOVUSG4743600	BAK-7918.1|1.3e-28-|predicted protein [Hordeum vulgare subsp. vulgare]	-1.11826	K01322	down		HOVUSG3738700	BAJ912-6.1|1.4e-42|predicted protein [Hordeum vulgare subsp. vulgare]	-1.1855	K00430	down		HOVUSG5904300	BAK-191-.1|9.7e-292|predicted protein [Hordeum vulgare subsp. vulgare]	-1.19531	K22706	down
HOVUSG4885400	interleukin-1 receptor-associated kinase 4 [EC:2.7.11.1]	-3.29451	K04733	down		BGI_novel_G003119	-	-3.39232	--	down		BGI_novel_G001202	-	-1.11864	--	down		HOVUSG4191700	EMS65-86.1|-.-e+--|Ribosomal protein S3, mitochondrial [Triticum urartu]	-1.18641	K02982	down		HOVUSG1003200	BAK-2354.1|7.2e-24-|predicted protein [Hordeum vulgare subsp. vulgare]	-1.19595	K00521	down
HOVUSG5519200	interleukin-1 receptor-associated kinase 4 [EC:2.7.11.1]	-3.29211	K04733	down		BGI_novel_G003564	-	-3.38759	K04733	down		HOVUSG2289700	BAJ96-59.1|1.2e-187|predicted protein [Hordeum vulgare subsp. vulgare]	-1.11864	K22369	down		BGI_novel_G003508	-	-1.1865	--	down		HOVUSG0776200	-	-1.19614	--	down
HOVUSG4084000	carbonic anhydrase [EC:4.2.1.1]	-3.29155	K01673	down		HOVUSG6516000	EMS48572.1|8.9e-9-|Disease resistance RPP13-like protein 4 [Triticum urartu]	-3.383	K13457	down		HOVUSG3635300	BAK-57--.1|8.7e-68|predicted protein [Hordeum vulgare subsp. vulgare]	-1.11889	K03128	down		HOVUSG4527900	EMT21-71.1|5.8e-3-7|Arginine decarboxylase [Aegilops tauschii]	-1.18688	--	down		HOVUSG3801200	XP_-2-194561.1|1.3e-66|WEB family protein At3g-293-, chloroplastic-like isoform X3 [Aegilops tauschii subsp. tauschii]	-1.1964	--	down
HOVUSG5973500	KUP system potassium uptake protein	-3.28852	K03549	down		HOVUSG4548400	BAJ95327.1|1.9e-279|predicted protein [Hordeum vulgare subsp. vulgare]	-3.38073	K14209	down		BGI_novel_G002583	-	-1.11894	--	down		HOVUSG5518900	BAJ93821.1|1.1e-47|predicted protein [Hordeum vulgare subsp. vulgare]	-1.18728	--	down		HOVUSG0193300	KRH75567.1|4.1e--7|hypothetical protein GLYMA_-1G-931--1, partial [Glycine max]	-1.1964	K02184	down
HOVUSG4382700	cytokinin-N-glucosyltransferase [EC:2.4.1.-]	-3.2854	K13493	down		HOVUSG5205500	XP_-2-16588-.1|7.-e-155|beta-1,3-galactosyltransferase 6-like [Aegilops tauschii subsp. tauschii]	-3.37954	K00734	down		HOVUSG6381000	BAK-1-28.1|7.-e-128|predicted protein [Hordeum vulgare subsp. vulgare]	-1.11972	K10144	down		HOVUSG4678900	EMT-6473.1|6.6e-51|hypothetical protein F775_-1284 [Aegilops tauschii]	-1.18747	--	down		HOVUSG4070600	BAJ9-3-7.1|8.-e-289|predicted protein [Hordeum vulgare subsp. vulgare]	-1.19648	K08150	down
HOVUSG2407100	-	-3.28276	-	down		BGI_novel_G006646	-	-3.37851	K20828	down		HOVUSG6458300	XP_-2-193-58.1|1.7e-65|uncharacterized protein LOC1-9778883 [Aegilops tauschii subsp. tauschii]	-1.12009	K08790	down		HOVUSG2481300	XP_-2-179185.1|5.7e-282|3-ketoacyl-CoA synthase 11-like [Aegilops tauschii subsp. tauschii]	-1.18865	K15397	down		HOVUSG2861500	XP_-2-176943.1|1.6e-183|queuine tRNA-ribosyltransferase accessory subunit 2-like [Aegilops tauschii subsp. tauschii]	-1.19678	K15407	down
HOVUSG2996700	mucin-19	-3.28204	K22020	down		HOVUSG6026700	EMT-6718.1|1.7e-251|ATP-dependent Clp protease ATP-binding subunit clpC [Aegilops tauschii]	-3.37504	K03695	down		HOVUSG2433500	BAJ947-7.1|7.4e-27|predicted protein [Hordeum vulgare subsp. vulgare]	-1.12025	K13171	down		HOVUSG0952200	PAN13521.1|9.4e-192|hypothetical protein PAHAL_B-3614 [Panicum hallii]	-1.1901	K20291	down		HOVUSG1038600	-	-1.19689	--	down
HOVUSG2906000	ATP-binding cassette, subfamily C (CFTR/MRP), member 1 [EC:7.6.2.3]	-3.28042	K05665	down		HOVUSG5915600	BAJ89873.1|1.7e-196|predicted protein [Hordeum vulgare subsp. vulgare]	-3.37445	K20547	down		BGI_novel_G001062	-	-1.12124	K01180	down		HOVUSG4603900	XP_-2-178236.1|1.9e-17|uncharacterized protein LOC1-9763785 isoform X2 [Aegilops tauschii subsp. tauschii]	-1.19101	K14509	down		HOVUSG1939700	BAK-1481.1|2.4e-3-1|predicted protein [Hordeum vulgare subsp. vulgare]	-1.19725	K13030	down
HOVUSG3390600	-	-3.27702	-	down		HOVUSG5679300	CUS2525-.1|4.4e-284|hypothetical protein [Hordeum vulgare subsp. vulgare]	-3.37346	K14508	down		BGI_novel_G001016	-	-1.12134	--	down		HOVUSG4548400	BAJ95327.1|1.9e-279|predicted protein [Hordeum vulgare subsp. vulgare]	-1.19192	K14209	down		HOVUSG0722700	EMT29863.1|5.8e-184|Putative protein phosphatase 2C 21 [Aegilops tauschii]	-1.19794	K17499	down
HOVUSG1153700	transcription factor MYB, plant	-3.27496	K09422	down		HOVUSG3649300	XP_-2-1492-9.1|-.-e+--|mechanosensitive ion channel protein 6-like [Aegilops tauschii subsp. tauschii]	-3.36923	K22048	down		HOVUSG6328800	XP_-2-146783.1|1.2e-69|DIMBOA UDP-glucosyltransferase BX8-like [Aegilops tauschii subsp. tauschii]	-1.12199	K13227	down		HOVUSG0233200	EMS49631.1|3.4e-47|6-S ribosomal protein L6, mitochondrial [Triticum urartu]	-1.1921	K02933	down		HOVUSG3672800	XP_-2-161286.1|-.-e+--|ABC transporter B family member 19-like [Aegilops tauschii subsp. tauschii]	-1.19794	K05658	down
HOVUSG4954700	magnesium transporter	-3.27302	K22733	down		HOVUSG6285700	BAK-1953.1|-.-e+--|predicted protein [Hordeum vulgare subsp. vulgare]	-3.36564	K00454	down		HOVUSG0607400	XP_-2-163-53.1|7.-e-15-|E3 ubiquitin-protein ligase MIEL1-like [Aegilops tauschii subsp. tauschii]	-1.12199	K10144	down		HOVUSG0283800	-	-1.19265	--	down		HOVUSG2515800	XP_-2-178272.1|-.-e+--|putative receptor protein kinase ZmPK1 isoform X1 [Aegilops tauschii subsp. tauschii]	-1.19833	K04733	down
HOVUSG1743200	pathogenesis-related protein 1	-3.27302	K13449	down		HOVUSG4513000	BAJ92363.1|2.4e-35|predicted protein [Hordeum vulgare subsp. vulgare]	-3.35538	K14847	down		HOVUSG5674600	BAJ856-5.1|1.4e-12-|predicted protein [Hordeum vulgare subsp. vulgare]	-1.12206	K13424	down		HOVUSG1261300	BAJ89744.1|-.-e+--|predicted protein, partial [Hordeum vulgare subsp. vulgare]	-1.19378	K13457	down		HOVUSG3312500	BAK---74.1|-.-e+--|predicted protein [Hordeum vulgare subsp. vulgare]	-1.1987	K04733	down
HOVUSG1351900	-	-3.27085	-	down		HOVUSG4836300	-	-3.35273	--	down		HOVUSG0149200	XP_-2-17-231.1|-.-e+--|protein NRT1/ PTR FAMILY 8.3-like [Aegilops tauschii subsp. tauschii]	-1.12305	K14638	down		HOVUSG5064500	KQK176-7.1|3.2e-261|hypothetical protein BRADI_1g35647 [Brachypodium distachyon]	-1.19388	K13680	down		HOVUSG2869400	BAJ89899.1|1.-e-2-2|predicted protein [Hordeum vulgare subsp. vulgare]	-1.19929	K10756	down
HOVUSG0013500	microspherule protein 1	-3.27053	K11674	down		HOVUSG2480400	BAJ98119.1|1.2e-8-|predicted protein, partial [Hordeum vulgare subsp. vulgare]	-3.35071	K14325	down		HOVUSG1608100	XP_--3558249.1|-.-e+--|PREDICTED: protein TOC75, chloroplastic [Brachypodium distachyon]	-1.12319	K19984	down		HOVUSG2345200	BAK---55.1|9.8e-265|predicted protein [Hordeum vulgare subsp. vulgare]	-1.19419	K11323	down		HOVUSG3166800	KQK-3819.1|4.4e--8|hypothetical protein BRADI_2g1--1-, partial [Brachypodium distachyon]	-1.19931	K02183	down
HOVUSG2108400	stromal membrane-associated protein	-3.27041	K12486	down		HOVUSG6251500	BAJ95928.1|4.7e-87|predicted protein [Hordeum vulgare subsp. vulgare]	-3.34931	K13171	down		BGI_novel_G002888	-	-1.12336	--	down		HOVUSG1856800	XP_-2-187-63.1|3.7e-256|pentatricopeptide repeat-containing protein At3g5317- [Aegilops tauschii subsp. tauschii]	-1.1947	K17964	down		HOVUSG6456000	BAJ92764.1|-.-e+--|predicted protein [Hordeum vulgare subsp. vulgare]	-1.19972	K01006	down
HOVUSG6313600	exocyst complex component 7	-3.26964	K07195	down		HOVUSG0543100	EMT17-71.1|2.5e-89|hypothetical protein F775_-1642 [Aegilops tauschii]	-3.34577	K02184	down		HOVUSG5801000	BAJ85611.1|3.5e-23|predicted protein [Hordeum vulgare subsp. vulgare]	-1.12344	--	down		HOVUSG1998400	BAK-7872.1|1.2e-2-9|predicted protein [Hordeum vulgare subsp. vulgare]	-1.19555	K20557	down		HOVUSG2850400	-	-1.20014	--	down
HOVUSG1877200	glutaredoxin 3	-3.26946	K03676	down		HOVUSG1784400	CAA54616.1|4.1e-21-|flavonoid 7-O-methyltransferase [Hordeum vulgare subsp. vulgare]	-3.34155	K16040	down		BGI_novel_G001395	-	-1.12348	K19329	down		HOVUSG3006200	BAK-2917.1|4.2e-236|predicted protein [Hordeum vulgare subsp. vulgare]	-1.19579	K05359	down		HOVUSG3359500	XP_-2-148-54.1|-.-e+--|probable E3 ubiquitin-protein ligase ARI2 [Aegilops tauschii subsp. tauschii]	-1.2006	K11968	down
HOVUSG2506400	euchromatic histone-lysine N-methyltransferase [EC:2.1.1.43]	-3.26679	K11420	down		BGI_novel_G006187	-	-3.33836	K10406	down		HOVUSG6168700	XP_-2-1585--.1|4.5e-188|E3 ubiquitin protein ligase DRIP2-like [Aegilops tauschii subsp. tauschii]	-1.12367	K16277	down		HOVUSG1108900	XP_-2-15-717.1|5.6e-26|uncharacterized protein LOC1-9735929 [Aegilops tauschii subsp. tauschii]	-1.19596	K11654	down		HOVUSG1825900	XP_-2-149739.1|8.8e-233|equilibrative nucleotide transporter 1 [Aegilops tauschii subsp. tauschii]	-1.20078	K15014	down
HOVUSG1116000	serine O-acetyltransferase [EC:2.3.1.30]	-3.26346	K00640	down		HOVUSG4011500	XP_-2-164348.1|7.-e-54|putative lipid-transfer protein DIR1 [Aegilops tauschii subsp. tauschii]	-3.33516	--	down		HOVUSG1816400	XP_-2-1975-4.1|1.7e-254|uncharacterized protein LOC1-97833-1 [Aegilops tauschii subsp. tauschii]	-1.12375	--	down		BGI_novel_G003433	-	-1.19601	K02689	down		HOVUSG0786800	XP_-2-1974-8.1|1.5e-86|zinc finger HIT domain-containing protein 3 isoform X1 [Aegilops tauschii subsp. tauschii]	-1.20135	K04733	down
HOVUSG2878400	peroxidase [EC:1.11.1.7]	-3.25769	K00430	down		BGI_novel_G001847	-	-3.33442	K08770	down		BGI_novel_G002681	-	-1.1239	--	down		HOVUSG2312300	P31923.1|-.-e+--|RecName: Full=Sucrose synthase 2; AltName: Full=Sucrose-UDP glucosyltransferase 2	-1.19745	K00695	down		HOVUSG5270700	BAJ92396.1|9.8e-21-|predicted protein [Hordeum vulgare subsp. vulgare]	-1.20142	K15032	down
HOVUSG0622900	serine/arginine repetitive matrix protein 1	-3.25538	K13171	down		HOVUSG3751600	-	-3.33316	--	down		HOVUSG0898400	BAK-583-.1|4.-e-39|predicted protein [Hordeum vulgare subsp. vulgare]	-1.12415	--	down		HOVUSG3667500	BAJ9-3-9.1|2.7e-37|predicted protein [Hordeum vulgare subsp. vulgare]	-1.19931	--	down		HOVUSG1895200	KQK21285.1|8.8e-66|hypothetical protein BRADI_1g5995-, partial [Brachypodium distachyon]	-1.20163	K05747	down
HOVUSG3254800	prolyl oligopeptidase [EC:3.4.21.26]	-3.25363	K01322	down		HOVUSG0529900	XP_-2-158299.1|3.5e-38|protein DETOXIFICATION 19-like [Aegilops tauschii subsp. tauschii]	-3.33227	K03327	down		HOVUSG1351900	BAJ88977.1|3.7e-216|predicted protein [Hordeum vulgare subsp. vulgare]	-1.12436	--	down		HOVUSG2484200	XP_-2-174111.1|1.4e-144|2-methyl-6-phytyl-1,4-hydroquinone methyltransferase 2, chloroplastic-like [Aegilops tauschii subsp. tauschii]	-1.20009	K12502	down		HOVUSG3758500	XP_--4964656.1|8.6e-12|PREDICTED: hydrophobic protein OSR8-like [Setaria italica]	-1.20199	K17987	down
HOVUSG2541100	aminocyclopropanecarboxylate oxidase [EC:1.14.17.4]	-3.25289	K05933	down		BGI_novel_G004563	-	-3.3322	--	down		HOVUSG2776400	BAJ98732.1|2.7e-296|predicted protein [Hordeum vulgare subsp. vulgare]	-1.12501	K01193	down		HOVUSG6381200	XP_-2-16627-.1|4.6e-49|6-S ribosomal protein L37-2-like [Aegilops tauschii subsp. tauschii]	-1.20042	K02922	down		HOVUSG1859600	BAJ8743-.1|1.6e-96|predicted protein [Hordeum vulgare subsp. vulgare]	-1.203	K01625	down
HOVUSG5932700	leucine-rich PPR motif-containing protein, mitochondrial	-3.25192	K17964	down		HOVUSG0149500	BAJ86543.1|7.4e--9|predicted protein [Hordeum vulgare subsp. vulgare]	-3.32449	--	down		HOVUSG0302400	XP_-2-191331.1|-.-e+--|G-type lectin S-receptor-like serine/threonine-protein kinase At1g113-- [Aegilops tauschii subsp. tauschii]	-1.12553	K04733	down		HOVUSG5535900	BAK-5352.1|-.-e+--|predicted protein [Hordeum vulgare subsp. vulgare]	-1.20091	K17964	down		HOVUSG0152900	EMT-2292.1|-.-e+--|Beta-fructofuranosidase, insoluble isoenzyme 4 [Aegilops tauschii]	-1.20321	K20848	down
HOVUSG4862800	peroxidase [EC:1.11.1.7]	-3.24846	K00430	down		HOVUSG0362700	XP_-2-182447.1|3.4e-195|F-box/FBD/LRR-repeat protein At1g1357--like [Aegilops tauschii subsp. tauschii]	-3.32193	--	down		BGI_novel_G000456	-	-1.12553	K06180	down		HOVUSG0450200	XP_-2-192469.1|-.-e+--|pentatricopeptide repeat-containing protein At1g4398-, mitochondrial-like [Aegilops tauschii subsp. tauschii]	-1.20099	K01176	down		HOVUSG1505700	XP_-2-195728.1|7.-e-73|G-type lectin S-receptor-like serine/threonine-protein kinase LECRK2 [Aegilops tauschii subsp. tauschii]	-1.20321	K04733	down
BGI_novel_G000741	-	-3.24793	-	down		HOVUSG0245000	XP_-2-149531.1|1.5e-114|germin-like protein 5-1 [Aegilops tauschii subsp. tauschii]	-3.32193	K01180	down		HOVUSG4653100	BAK-7299.1|-.-e+--|predicted protein [Hordeum vulgare subsp. vulgare]	-1.12553	K15923	down		HOVUSG2376100	BAJ95486.1|-.-e+--|predicted protein, partial [Hordeum vulgare subsp. vulgare]	-1.20163	K11267	down		HOVUSG4510100	AAS93431.1|5.-e-288|Mlo3 [Hordeum vulgare subsp. vulgare]	-1.20339	K08472	down
HOVUSG1036700	solute carrier family 15 (peptide/histidine transporter), member 3/4	-3.24793	K14638	down		HOVUSG3330600	BAJ93242.1|1.1e-188|predicted protein [Hordeum vulgare subsp. vulgare]	-3.32193	K09287	down		HOVUSG5301400	BAJ99341.1|6.6e-64|predicted protein [Hordeum vulgare subsp. vulgare]	-1.12553	K03243	down		HOVUSG6037000	XP_-2-159114.1|2.6e-243|mitotic checkpoint serine/threonine-protein kinase BUB1 [Aegilops tauschii subsp. tauschii]	-1.20221	K02178	down		BGI_novel_G006074	-	-1.20404	--	down
HOVUSG2114200	interleukin-1 receptor-associated kinase 4 [EC:2.7.11.1]	-3.24793	K04733	down		BGI_novel_G003733	-	-3.32193	K13459	down		HOVUSG4195300	XP_--3567465.3|3.8e-165|PREDICTED: amino-acid permease BAT1 homolog [Brachypodium distachyon]	-1.12553	K13863	down		HOVUSG3262000	XP_-2-1519--.1|3.-e-169|uncharacterized protein LOC1-9737-89 [Aegilops tauschii subsp. tauschii]	-1.20242	K15032	down		BGI_novel_G004855	-	-1.20436	--	down
HOVUSG1374900	metacaspase-1 [EC:3.4.22.-]	-3.2456	K22684	down		HOVUSG1428600	BAJ8497-.1|2.7e-16|predicted protein [Hordeum vulgare subsp. vulgare]	-3.32096	--	down		HOVUSG4081300	BAK-2979.1|4.5e-52|predicted protein [Hordeum vulgare subsp. vulgare]	-1.12553	K08145	down		HOVUSG0957100	BAJ88856.1|3.2e-29-|predicted protein [Hordeum vulgare subsp. vulgare]	-1.20271	K20617	down		HOVUSG2593100	BAJ948-1.1|2.-e-87|predicted protein [Hordeum vulgare subsp. vulgare]	-1.20522	K14317	down
HOVUSG5147800	peroxidase [EC:1.11.1.7]	-3.24452	K00430	down		HOVUSG3381400	BAJ974-7.1|1.-e-42|predicted protein [Hordeum vulgare subsp. vulgare]	-3.31657	K20718	down		HOVUSG5275200	XP_-2-146183.1|2.1e-143|serine/threonine-protein phosphatase 7 long form homolog [Aegilops tauschii subsp. tauschii]	-1.12553	K11816	down		HOVUSG1421000	XP_-2-183945.1|2.5e-96|uncharacterized protein LOC1-976962- [Aegilops tauschii subsp. tauschii]	-1.20322	--	down		HOVUSG2008600	-	-1.20547	--	down
BGI_novel_G004146	-	-3.24345	-	down		HOVUSG4955000	XP_-2-163946.1|9.4e-31|protein transport protein Sec61 subunit gamma-like [Aegilops tauschii subsp. tauschii]	-3.31509	K07342	down		BGI_novel_G004374	-	-1.12608	--	down		HOVUSG0020200	BAJ91164.1|9.-e-7-|predicted protein [Hordeum vulgare subsp. vulgare]	-1.20391	K02902	down		HOVUSG1971300	BAJ9897-.1|2.3e-1-5|predicted protein [Hordeum vulgare subsp. vulgare]	-1.20645	--	down
HOVUSG5595800	-	-3.24131	-	down		HOVUSG3603000	BAJ92863.1|3.-e-45|predicted protein [Hordeum vulgare subsp. vulgare]	-3.31141	--	down		HOVUSG3062200	BAJ96734.1|5.9e-197|predicted protein [Hordeum vulgare subsp. vulgare]	-1.12613	K13343	down		HOVUSG3260800	BAJ9161-.1|2.2e-217|predicted protein [Hordeum vulgare subsp. vulgare]	-1.20511	K15032	down		HOVUSG6522600	AAV6531-.1|3.2e-86|universal stress protein [Hordeum vulgare subsp. vulgare]	-1.20645	K13171	down
HOVUSG0137600	DNA-directed RNA polymerase II subunit RPB1 [EC:2.7.7.6]	-3.2408	K03006	down		HOVUSG3801800	AAC4917-.1|3.4e-276|beta-D-glucan exohydrolase, isoenzyme ExoII [Hordeum vulgare subsp. vulgare]	-3.30825	K05349	down		HOVUSG3719200	XP_-2-197558.1|-.-e+--|putative SWI/SNF-related matrix-associated actin-dependent regulator of chromatin subfamily A member 3-like 1 [Aegilops tauschii subsp. tauschii]	-1.12638	K15711	down		HOVUSG2540600	XP_-2-183-52.1|8.6e-167|uncharacterized protein LOC1-9768729 [Aegilops tauschii subsp. tauschii]	-1.20577	--	down		HOVUSG4937800	XP_-2-2-1474.1|2.6e-191|uncharacterized protein LOC1-9787318 [Aegilops tauschii subsp. tauschii]	-1.20658	K02978	down
HOVUSG2863500	interleukin-1 receptor-associated kinase 4 [EC:2.7.11.1]	-3.24	K04733	down		HOVUSG4443300	BAK-4155.1|7.9e-26-|predicted protein, partial [Hordeum vulgare subsp. vulgare]	-3.30555	K13264	down		BGI_novel_G002621	-	-1.12645	--	down		HOVUSG3061000	BAK-5825.1|-.-e+--|predicted protein [Hordeum vulgare subsp. vulgare]	-1.20645	K13437	down		HOVUSG1794200	BAK-4227.1|1.6e-247|predicted protein [Hordeum vulgare subsp. vulgare]	-1.20704	K22020	down
HOVUSG2735900	RAV-like factor	-3.23791	K09287	down		HOVUSG3267100	BAK--861.1|-.-e+--|predicted protein [Hordeum vulgare subsp. vulgare]	-3.29768	K11446	down		HOVUSG6229400	BAJ8998-.1|1.5e-16-|predicted protein [Hordeum vulgare subsp. vulgare]	-1.12646	K07760	down		HOVUSG0850200	XP_-2-157918.1|2.4e-3-8|pentatricopeptide repeat-containing protein At1g536--, mitochondrial [Aegilops tauschii subsp. tauschii]	-1.20645	K20496	down		HOVUSG3791500	-	-1.20765	--	down
HOVUSG4195600	serine/arginine repetitive matrix protein 2	-3.23598	K13172	down		BGI_novel_G002222	-	-3.29234	K00224	down		BGI_novel_G001155	-	-1.12661	--	down		HOVUSG0850300	XP_-2-157918.1|2.4e-3-8|pentatricopeptide repeat-containing protein At1g536--, mitochondrial [Aegilops tauschii subsp. tauschii]	-1.20645	K20496	down		HOVUSG5447800	-	-1.20811	--	down
HOVUSG2989100	interleukin-1 receptor-associated kinase 4 [EC:2.7.11.1]	-3.23266	K04733	down		HOVUSG1816500	XP_-2-16-914.1|1.3e-42|uncharacterized protein LOC1-9746191 [Aegilops tauschii subsp. tauschii]	-3.28951	K14325	down		HOVUSG1166200	BAJ92445.1|1.1e-21-|predicted protein [Hordeum vulgare subsp. vulgare]	-1.12708	K00924	down		HOVUSG1210700	BAK-5996.1|9.3e-182|predicted protein [Hordeum vulgare subsp. vulgare]	-1.20674	K10406	down		HOVUSG3343600	BAJ85241.1|9.9e-87|predicted protein [Hordeum vulgare subsp. vulgare]	-1.20895	--	down
HOVUSG2117800	cytochrome b-561 [EC:7.2.1.3]	-3.23266	K08360	down		HOVUSG5048900	EMT1-736.1|1.6e-27|hypothetical protein F775_2198- [Aegilops tauschii]	-3.27734	--	down		HOVUSG6313600	BAJ9638-.1|1.9e-176|predicted protein [Hordeum vulgare subsp. vulgare]	-1.12721	K07195	down		HOVUSG0338300	XP_-2-146645.1|6.9e-83|endoribonuclease Dicer homolog 4-like [Aegilops tauschii subsp. tauschii]	-1.20811	K11592	down		HOVUSG4995400	BAJ95178.1|-.-e+--|predicted protein [Hordeum vulgare subsp. vulgare]	-1.20906	K02184	down
HOVUSG0064200	tRNA uridine 5-carboxymethylaminomethyl modification enzyme	-3.23142	K03495	down		BGI_novel_G006324	-	-3.27684	--	down		BGI_novel_G002561	-	-1.12724	--	down		HOVUSG4536800	XP_-2-15115-.1|4.5e-72|protein ABSCISIC ACID-INSENSITIVE 5-like [Aegilops tauschii subsp. tauschii]	-1.20825	K04733	down		HOVUSG0295900	BAJ99576.1|2.8e-1-2|predicted protein [Hordeum vulgare subsp. vulgare]	-1.20945	--	down
BGI_novel_G004536	serine/threonine-protein kinase ULK4 [EC:2.7.11.1]	-3.23133	K17545	down		BGI_novel_G006287	-	-3.27479	--	down		BGI_novel_G004454	-	-1.12776	--	down		BGI_novel_G000942	-	-1.20903	K07874	down		HOVUSG1770500	BAJ99219.1|1.1e-114|predicted protein [Hordeum vulgare subsp. vulgare]	-1.20945	--	down
HOVUSG3118500	UDP-glucosyl transferase 73C [EC:2.4.1.-]	-3.23108	K13496	down		HOVUSG1607800	EMS66882.1|2.7e-251|hypothetical protein TRIUR3_-5694 [Triticum urartu]	-3.27302	K22733	down		HOVUSG1399400	BAJ94753.1|3.1e-196|predicted protein [Hordeum vulgare subsp. vulgare]	-1.1278	K08695	down		HOVUSG2446000	BAJ96231.1|-.-e+--|predicted protein [Hordeum vulgare subsp. vulgare]	-1.20945	K22020	down		HOVUSG1309600	BAJ86584.1|1.3e-8-|predicted protein [Hordeum vulgare subsp. vulgare]	-1.20952	K02200	down
BGI_novel_G001851	receptor kinase-like protein	-3.23068	K13437	down		HOVUSG5335400	-	-3.27184	K02541	down		HOVUSG0607300	XP_--665-55-.1|1.6e-236|PREDICTED: pentatricopeptide repeat-containing protein At3g2866--like [Oryza brachyantha]	-1.12832	K19589	down		HOVUSG1898200	XP_-2-173823.1|2.8e-227|calmodulin-binding protein 6- D-like isoform X1 [Aegilops tauschii subsp. tauschii]	-1.20945	--	down		HOVUSG0868700	XP_-2-177926.1|2.8e-228|probable 1-acyl-sn-glycerol-3-phosphate acyltransferase 5 [Aegilops tauschii subsp. tauschii]	-1.21011	K13513	down
HOVUSG0516400	ATP-binding cassette, subfamily A (ABC1), member 3	-3.22592	K05643	down		BGI_novel_G002918	-	-3.26903	--	down		BGI_novel_G002693	-	-1.12841	K16628	down		HOVUSG2516300	BAJ9956-.1|6.3e-128|predicted protein [Hordeum vulgare subsp. vulgare]	-1.21013	K21552	down		HOVUSG4591600	XP_-2-155186.1|4.5e-256|uncharacterized protein LOC1-974-543 [Aegilops tauschii subsp. tauschii]	-1.2109	K22020	down
HOVUSG5591600	structure-specific endonuclease subunit SLX1 [EC:3.6.1.-]	-3.22239	K15078	down		BGI_novel_G005542	-	-3.26777	K04733	down		HOVUSG1680500	-	-1.12851	--	down		HOVUSG2322500	BAK-5-62.1|8.4e-6-|predicted protein [Hordeum vulgare subsp. vulgare]	-1.2109	--	down		HOVUSG1191900	EMS4662-.1|4.-e-12|hypothetical protein TRIUR3_15-26 [Triticum urartu]	-1.21224	--	down
HOVUSG6327500	ribosomal RNA-processing protein 12	-3.21842	K14794	down		BGI_novel_G000472	-	-3.26679	K01728	down		BGI_novel_G006604	-	-1.12867	--	down		HOVUSG1281900	XP_-2-188562.1|9.2e-37|uncharacterized protein LOC1-9774255 [Aegilops tauschii subsp. tauschii]	-1.2109	K12900	down		HOVUSG5395300	XP_-2-194837.1|7.9e-254|uncharacterized protein LOC1-978-668 isoform X1 [Aegilops tauschii subsp. tauschii]	-1.2126	K09553	down
BGI_novel_G003570	interleukin-1 receptor-associated kinase 4 [EC:2.7.11.1]	-3.21464	K04733	down		HOVUSG1215900	CDM8552-.1|2.3e-164|unnamed protein product [Triticum aestivum]	-3.26127	K00430	down		BGI_novel_G003961	-	-1.12887	--	down		BGI_novel_G004685	-	-1.21099	K15397	down		HOVUSG0367600	XP_-2-2--257.1|8.6e-2-2|uncharacterized protein LOC1-9786-89 [Aegilops tauschii subsp. tauschii]	-1.21412	--	down
HOVUSG2250200	tRNA guanosine-2'-O-methyltransferase [EC:2.1.1.34]	-3.21332	K15333	down		HOVUSG1216200	CDM8552-.1|2.3e-164|unnamed protein product [Triticum aestivum]	-3.26127	K00430	down		BGI_novel_G000683	-	-1.12887	--	down		BGI_novel_G003038	-	-1.21128	K04460	down		HOVUSG4167400	XP_--3574298.1|-.-e+--|PREDICTED: UDP-N-acetylmuramoyl-L-alanyl-D-glutamate--2,6-diaminopimelate ligase [Brachypodium distachyon]	-1.21462	K22020	down
HOVUSG6325100	-	-3.21299	-	down		HOVUSG6269300	BAJ94171.1|1.1e-93|predicted protein [Hordeum vulgare subsp. vulgare]	-3.25884	K11275	down		BGI_novel_G006138	-	-1.12916	--	down		HOVUSG4502000	EMT-8836.1|-.-e+--|Protein unc-45-A-like protein [Aegilops tauschii]	-1.2115	K17768	down		HOVUSG0999000	XP_-2-172858.1|1.1e-46|uncharacterized protein LOC1-9758414 [Aegilops tauschii subsp. tauschii]	-1.21501	--	down
BGI_novel_G001677	NAD(P)H-quinone oxidoreductase subunit 4 [EC:7.1.1.2]	-3.21217	K05575	down		BGI_novel_G003703	-	-3.25192	--	down		BGI_novel_G002870	-	-1.12928	--	down		HOVUSG0565000	XP_--3559563.1|-.-e+--|PREDICTED: beta-glucosidase BoGH3B [Brachypodium distachyon]	-1.21222	K05349	down		HOVUSG1966500	XP_-2-146285.1|9.4e-241|G-type lectin S-receptor-like serine/threonine-protein kinase SD2-5 [Aegilops tauschii subsp. tauschii]	-1.21549	K04733	down
HOVUSG3759800	isoflavone 7-O-glucoside-6''-O-malonyltransferase [EC:2.3.1.115]	-3.20945	K13264	down		HOVUSG4217700	XP_-2-174222.1|1.5e-117|protein MAIN-LIKE 2-like [Aegilops tauschii subsp. tauschii]	-3.24793	K11816	down		HOVUSG3359700	BAJ86272.1|-.-e+--|predicted protein, partial [Hordeum vulgare subsp. vulgare]	-1.12928	K14007	down		HOVUSG2631400	XP_-2-198317.1|1.9e-32|ABC transporter F family member 4-like [Aegilops tauschii subsp. tauschii]	-1.2123	K06184	down		HOVUSG5812600	BAJ95278.1|4.9e-224|predicted protein [Hordeum vulgare subsp. vulgare]	-1.21632	K12598	down
HOVUSG2532700	auxin efflux carrier family	-3.20903	K13947	down		HOVUSG1820400	XP_-2-17-236.1|-.-e+--|L-type lectin-domain containing receptor kinase IV.1-like [Aegilops tauschii subsp. tauschii]	-3.24511	K04733	down		HOVUSG3108900	BAJ94529.1|-.-e+--|predicted protein [Hordeum vulgare subsp. vulgare]	-1.12958	K14843	down		HOVUSG3464100	XP_-2-182923.1|-.-e+--|protein BREAST CANCER SUSCEPTIBILITY 2 homolog B isoform X7 [Aegilops tauschii subsp. tauschii]	-1.21378	K08775	down		HOVUSG0558200	BAK--726.1|3.6e-257|predicted protein [Hordeum vulgare subsp. vulgare]	-1.21637	K01534	down
HOVUSG0201000	RNA-binding protein with serine-rich domain 1	-3.20568	K14325	down		HOVUSG4862100	BAK-3893.1|3.3e-276|predicted protein [Hordeum vulgare subsp. vulgare]	-3.24038	K13457	down		BGI_novel_G006473	-	-1.12966	K18812	down		HOVUSG2713800	XP_-2-171815.1|4.6e-54|uncharacterized protein LOC1-97574-4 [Aegilops tauschii subsp. tauschii]	-1.21416	K00430	down		HOVUSG0038000	BAJ99885.1|6.9e-1-2|predicted protein [Hordeum vulgare subsp. vulgare]	-1.21681	K04733	down
HOVUSG3862500	interleukin-1 receptor-associated kinase 4 [EC:2.7.11.1]	-3.2056	K04733	down		HOVUSG3309100	BAK-4634.1|1.9e-29-|predicted protein [Hordeum vulgare subsp. vulgare]	-3.22921	--	down		BGI_novel_G003382	-	-1.12977	--	down		HOVUSG3635200	EMS535--.1|1.-e-1-4|hypothetical protein TRIUR3_-6474 [Triticum urartu]	-1.21707	--	down		HOVUSG2448500	BAK-4994.1|1.5e-172|predicted protein, partial [Hordeum vulgare subsp. vulgare]	-1.21809	K03141	down
HOVUSG1256400	-	-3.20543	-	down		HOVUSG2859800	BAJ97944.1|1.7e-258|predicted protein [Hordeum vulgare subsp. vulgare]	-3.22754	K22845	down		HOVUSG0723500	EMS5-149.1|-.-e+--|Retrovirus-related Pol polyprotein from transposon TNT 1-94 [Triticum urartu]	-1.12988	K11797	down		BGI_novel_G002123	-	-1.21723	--	down		HOVUSG3928600	XP_-2-183583.1|1.1e-84|mediator of RNA polymerase II transcription subunit 15-like [Aegilops tauschii subsp. tauschii]	-1.21822	--	down
HOVUSG4839000	L-aspartate oxidase [EC:1.4.3.16]	-3.20506	K00278	down		HOVUSG2739100	XP_-2-16167-.1|2.5e-185|uncharacterized protein LOC1-9746992 [Aegilops tauschii subsp. tauschii]	-3.22239	K20478	down		BGI_novel_G001778	-	-1.12992	--	down		HOVUSG2569800	XP_-2-1792-9.1|1.6e-28|mimitin, mitochondrial [Aegilops tauschii subsp. tauschii]	-1.21752	K18160	down		HOVUSG5448500	XP_--9786859.1|1.1e-3-|PREDICTED: uncharacterized protein LOC1-42349-8 [Nicotiana sylvestris]	-1.21883	K14300	down
HOVUSG0168400	interleukin-1 receptor-associated kinase 4 [EC:2.7.11.1]	-3.20469	K04733	down		HOVUSG1174500	XP_-2-1678-5.1|1.8e-133|receptor-like protein 2 [Aegilops tauschii subsp. tauschii]	-3.21723	K20718	down		HOVUSG0392400	ACT22756.1|2.7e-127|GER4a [Hordeum vulgare subsp. vulgare]	-1.13002	K00384	down		BGI_novel_G004414	-	-1.21842	--	down		HOVUSG5448600	XP_--9786859.1|1.1e-3-|PREDICTED: uncharacterized protein LOC1-42349-8 [Nicotiana sylvestris]	-1.21883	K14300	down
HOVUSG5890500	calcium-dependent protein kinase [EC:2.7.11.1]	-3.20446	K13412	down		HOVUSG5436200	BAK-7793.1|2.2e-216|predicted protein [Hordeum vulgare subsp. vulgare]	-3.21723	K14411	down		HOVUSG4519200	BAJ8533-.1|-.-e+--|predicted protein [Hordeum vulgare subsp. vulgare]	-1.13017	K02184	down		HOVUSG3645600	BAK-2655.1|2.-e-223|predicted protein [Hordeum vulgare subsp. vulgare]	-1.21847	K00703	down		HOVUSG1213800	BAK--248.1|7.6e-73|predicted protein [Hordeum vulgare subsp. vulgare]	-1.21949	K10523	down
HOVUSG3369300	interleukin-1 receptor-associated kinase 4 [EC:2.7.11.1]	-3.19989	K04733	down		HOVUSG2113300	BAJ95131.1|6.3e-161|predicted protein, partial [Hordeum vulgare subsp. vulgare]	-3.21511	K22503	down		BGI_novel_G004802	-	-1.1302	--	down		HOVUSG0713500	XP_-2-19--8-.1|1.5e-192|uncharacterized protein LOC1-9775794 [Aegilops tauschii subsp. tauschii]	-1.21954	K14306	down		HOVUSG3252900	BAK-25-2.1|-.-e+--|predicted protein [Hordeum vulgare subsp. vulgare]	-1.21994	K02941	down
HOVUSG5622900	glutathione S-transferase [EC:2.5.1.18]	-3.19931	K00799	down		HOVUSG2114000	EMS65611.1|2.6e-174|LRR receptor-like serine/threonine-protein kinase EFR [Triticum urartu]	-3.21225	K13420	down		HOVUSG5166300	-	-1.13051	--	down		HOVUSG2892900	XP_-2-1834-9.1|6.3e-74|calcium/calmodulin-regulated receptor-like kinase 1 [Aegilops tauschii subsp. tauschii]	-1.21964	K04733	down		HOVUSG2773100	BAK-7-78.1|4.3e-27-|predicted protein [Hordeum vulgare subsp. vulgare]	-1.22171	K01205	down
HOVUSG1980700	heparanase [EC:3.2.1.166]	-3.19459	K07964	down		HOVUSG4965200	XP_-2-184764.1|-.-e+--|plant intracellular Ras-group-related LRR protein 6 [Aegilops tauschii subsp. tauschii]	-3.21172	K19613	down		HOVUSG2203000	XP_-2-176918.1|-.-e+--|putative pentatricopeptide repeat-containing protein At5g599-- [Aegilops tauschii subsp. tauschii]	-1.13058	K17964	down		HOVUSG2237700	BAJ9-953.1|-.-e+--|predicted protein [Hordeum vulgare subsp. vulgare]	-1.22023	--	down		HOVUSG2750100	-	-1.22174	--	down
BGI_novel_G006501	serine/arginine repetitive matrix protein 2	-3.19114	K13172	down		HOVUSG3436500	BAK-325-.1|9.4e-12-|predicted protein [Hordeum vulgare subsp. vulgare]	-3.21045	K12879	down		BGI_novel_G002894	-	-1.13071	K18626	down		HOVUSG4885400	XP_-2-165218.1|1.3e-147|acyltransferase-like protein At1g5457-, chloroplastic [Aegilops tauschii subsp. tauschii]	-1.22142	K04733	down		HOVUSG0350400	XP_-2-158716.1|8.6e-175|uncharacterized protein LOC1-9744-37 isoform X2 [Aegilops tauschii subsp. tauschii]	-1.22239	K10523	down
HOVUSG6021700	indole-3-glycerol-phosphate lyase [EC:4.1.2.8]	-3.1865	K13222	down		BGI_novel_G006655	-	-3.20294	--	down		HOVUSG0776200	-	-1.13093	--	down		HOVUSG5650600	EMS52541.1|2.2e-12-|Serine/threonine-protein phosphatase PP2A-1 catalytic subunit [Triticum urartu]	-1.22239	K01322	down		HOVUSG3868200	EMT3-7-1.1|4.4e-146|hypothetical protein F775_-4973 [Aegilops tauschii]	-1.22239	K05747	down
HOVUSG4072400	LRR receptor-like serine/threonine-protein kinase FLS2 [EC:2.7.11.1]	-3.18562	K13420	down		HOVUSG1864800	XP_-2-151288.1|8.6e-11|LOW QUALITY PROTEIN: uncharacterized protein LOC1-9736478 [Aegilops tauschii subsp. tauschii]	-3.20163	K20477	down		HOVUSG0846500	XP_-2-198433.1|8.9e-69|zinc finger protein ZAT12-like [Aegilops tauschii subsp. tauschii]	-1.13124	K14325	down		HOVUSG0356300	EMT21962.1|1.4e-56|hypothetical protein F775_2-545 [Aegilops tauschii]	-1.22239	K00799	down		HOVUSG3695700	BAK-7742.1|-.-e+--|predicted protein [Hordeum vulgare subsp. vulgare]	-1.22239	K02184	down
HOVUSG1405600	interleukin-1 receptor-associated kinase 4 [EC:2.7.11.1]	-3.18442	K04733	down		HOVUSG1604200	BAJ92496.1|7.-e-179|predicted protein [Hordeum vulgare subsp. vulgare]	-3.19696	K09287	down		BGI_novel_G002468	-	-1.13143	--	down		HOVUSG2076000	XP_-2-17-413.1|-.-e+--|leucine-rich repeat receptor-like protein kinase TDR [Aegilops tauschii subsp. tauschii]	-1.22239	K00924	down		HOVUSG0502400	BAJ97335.1|7.6e-282|predicted protein, partial [Hordeum vulgare subsp. vulgare]	-1.22239	K04733	down
HOVUSG5612400	lysine-specific demethylase 3 [EC:1.14.11.-]	-3.18295	K15601	down		HOVUSG5999700	XP_-2-2--5-7.1|4.5e-32|uncharacterized protein LOC1-9786345 [Aegilops tauschii subsp. tauschii]	-3.19331	--	down		HOVUSG4946500	XP_-2-18464-.1|1.5e-167|uncharacterized protein LOC1-977-347 [Aegilops tauschii subsp. tauschii]	-1.1316	K21952	down		HOVUSG2266000	XP_-2-165789.1|1.3e-58|uncharacterized protein LOC1-97513-9 [Aegilops tauschii subsp. tauschii]	-1.22239	K16628	down		HOVUSG1817700	EMS54764.1|3.9e-98|hypothetical protein TRIUR3_2-918 [Triticum urartu]	-1.22239	K09553	down
HOVUSG5126900	EIX receptor 1/2	-3.16993	K13466	down		HOVUSG0154200	BAK-4442.1|6.7e-2-8|predicted protein [Hordeum vulgare subsp. vulgare]	-3.18511	K17987	down		BGI_novel_G006359	-	-1.13174	--	down		HOVUSG2525200	EMT-4224.1|-.-e+--|hypothetical protein F775_1-866 [Aegilops tauschii]	-1.22239	K22733	down		HOVUSG3355400	XP_-2-17-963.1|-.-e+--|tyrosine-sulfated glycopeptide receptor 1-like [Aegilops tauschii subsp. tauschii]	-1.22239	K13415	down
HOVUSG0189000	solute carrier family 36 (proton-coupled amino acid transporter)	-3.16993	K14209	down		HOVUSG4933700	XP_-2-163-87.1|3.5e-99|uncharacterized protein LOC1-9748475 [Aegilops tauschii subsp. tauschii]	-3.18442	K21952	down		BGI_novel_G003233	-	-1.13245	--	down		HOVUSG6130100	XP_-2-196-27.1|8.4e-54|uncharacterized protein LOC1-9781842 [Aegilops tauschii subsp. tauschii]	-1.22239	K08592	down		HOVUSG1068600	XP_-2-177759.1|1.5e-117|uncharacterized protein LOC1-9763335 [Aegilops tauschii subsp. tauschii]	-1.22239	--	down
HOVUSG5587500	solute carrier family 35, member E1	-3.1655	K15283	down		HOVUSG4826100	XP_-2-16852-.1|7.1e-131|protein CUP-SHAPED COTYLEDON 1-like [Aegilops tauschii subsp. tauschii]	-3.18442	K00521	down		BGI_novel_G006019	-	-1.13268	K13172	down		HOVUSG2350700	BAK-6231.1|-.-e+--|predicted protein [Hordeum vulgare subsp. vulgare]	-1.22239	K10955	down		BGI_novel_G004630	-	-1.22239	--	down
HOVUSG2931300	-	-3.16419	-	down		BGI_novel_G001918	-	-3.18057	--	down		HOVUSG2426600	XP_-2-177457.1|3.9e-98|putative GPI-anchored protein pfl2 [Aegilops tauschii subsp. tauschii]	-1.13305	K13171	down		HOVUSG4985100	XP_-2-196466.1|1.2e-199|putative F-box protein At1g4684- [Aegilops tauschii subsp. tauschii]	-1.22239	K18999	down		HOVUSG5629900	EMS54645.1|1.2e-33|hypothetical protein TRIUR3_-47-1 [Triticum urartu]	-1.22239	K22376	down
HOVUSG4489700	nuclear pore complex protein Nup62	-3.16161	K14306	down		HOVUSG3770100	-	-3.17736	--	down		BGI_novel_G003637	-	-1.13313	--	down		HOVUSG4241500	BAJ88-65.1|2.7e-9-|predicted protein [Hordeum vulgare subsp. vulgare]	-1.22353	K09338	down		HOVUSG4259100	XP_-2-161337.1|1.4e-192|AP2-like ethylene-responsive transcription factor AIL7 [Aegilops tauschii subsp. tauschii]	-1.22239	K09285	down
BGI_novel_G001746	indole-3-glycerol-phosphate lyase [EC:4.1.2.8]	-3.16082	K13222	down		HOVUSG2998200	BAJ98945.1|4.7e-1-7|predicted protein, partial [Hordeum vulgare subsp. vulgare]	-3.17701	K02184	down		BGI_novel_G000170	-	-1.13319	--	down		HOVUSG2509200	EMT-3244.1|3.-e-1-5|hypothetical protein F775_19513 [Aegilops tauschii]	-1.2236	--	down		HOVUSG2830600	BAJ92676.1|1.6e-226|predicted protein [Hordeum vulgare subsp. vulgare]	-1.22239	K20722	down
BGI_novel_G001848	ubiquitin C	-3.1592	K08770	down		HOVUSG1226300	-	-3.17678	--	down		BGI_novel_G004818	-	-1.13334	--	down		HOVUSG4404700	XP_-2-188438.1|5.1e-92|uncharacterized protein LOC1-9774133 [Aegilops tauschii subsp. tauschii]	-1.22368	--	down		HOVUSG6213800	BAJ85774.1|-.-e+--|predicted protein [Hordeum vulgare subsp. vulgare]	-1.22289	K00854	down
HOVUSG6384300	solute carrier family 39 (zinc transporter), member 1/2/3	-3.15895	K14709	down		BGI_novel_G002906	-	-3.17498	--	down		BGI_novel_G000047	-	-1.1334	--	down		HOVUSG0844900	ACG49264.1|-.-e+--|NBS-LRR resistance protein analog 1 [Hordeum vulgare subsp. vulgare]	-1.22462	K13457	down		HOVUSG3001100	ADN96--4.1|4.3e-123|MYB1 [Leymus multicaulis]	-1.22405	K09422	down
BGI_novel_G005672	acylaminoacyl-peptidase [EC:3.4.19.1]	-3.158	K01303	down		BGI_novel_G002618	-	-3.16993	--	down		BGI_novel_G003722	-	-1.13359	--	down		BGI_novel_G000863	-	-1.22517	K22020	down		BGI_novel_G005984	-	-1.22424	K17987	down
HOVUSG5422100	-	-3.1565	-	down		HOVUSG5672700	BAJ874-1.1|5.8e-1-|predicted protein [Hordeum vulgare subsp. vulgare]	-3.16993	--	down		HOVUSG2209800	P1-847.1|5.-e-187|RecName: Full=Alcohol dehydrogenase 2	-1.13389	K18857	down		HOVUSG0391400	-	-1.22517	--	down		HOVUSG0395000	BAK-2641.1|7.5e-9-|predicted protein, partial [Hordeum vulgare subsp. vulgare]	-1.22519	K12486	down
HOVUSG2399600	interleukin-1 receptor-associated kinase 4 [EC:2.7.11.1]	-3.1559	K04733	down		HOVUSG2531400	XP_-2-194885.1|-.-e+--|probable sucrose-phosphate synthase 1 [Aegilops tauschii subsp. tauschii]	-3.16993	K00696	down		BGI_novel_G005771	-	-1.13417	--	down		HOVUSG4137400	BAJ9165-.1|4.3e-75|predicted protein [Hordeum vulgare subsp. vulgare]	-1.22604	K06911	down		HOVUSG1264900	KQK11673.1|3.1e-1-1|hypothetical protein BRADI_2g6156- [Brachypodium distachyon]	-1.22635	K02947	down
HOVUSG2920900	exocyst complex component 7	-3.15571	K07195	down		HOVUSG0539500	BAK-5376.1|6.8e-98|predicted protein [Hordeum vulgare subsp. vulgare]	-3.16993	K04733	down		HOVUSG6276200	XP_-2-16231-.1|9.3e-282|pentatricopeptide repeat-containing protein At3g6--5--like [Aegilops tauschii subsp. tauschii]	-1.1343	K17710	down		HOVUSG4555000	XP_-2-15399-.1|2.5e-3-|heavy metal-associated isoprenylated plant protein 45 [Aegilops tauschii subsp. tauschii]	-1.22637	K07213	down		HOVUSG1844400	BAK-2366.1|1.9e-44|predicted protein [Hordeum vulgare subsp. vulgare]	-1.22659	K11838	down
HOVUSG3083900	xylan 1,4-beta-xylosidase [EC:3.2.1.37]	-3.15522	K15920	down		HOVUSG2544100	XP_-2-199776.1|2.1e-271|receptor protein kinase-like protein ZAR1 [Aegilops tauschii subsp. tauschii]	-3.16993	K04733	down		HOVUSG2657400	BAJ9--79.1|1.1e-176|predicted protein [Hordeum vulgare subsp. vulgare]	-1.13441	K13434	down		HOVUSG0970600	BAJ99726.1|3.4e-256|predicted protein [Hordeum vulgare subsp. vulgare]	-1.22651	K01213	down		HOVUSG4413600	BAJ9-254.1|2.3e-296|predicted protein [Hordeum vulgare subsp. vulgare]	-1.22755	K08900	down
BGI_novel_G006277	E3 ubiquitin-protein ligase UHRF1 [EC:2.3.2.27]	-3.15501	K10638	down		BGI_novel_G004655	-	-3.16965	--	down		BGI_novel_G005680	-	-1.13453	--	down		HOVUSG1862600	BAJ92775.1|1.8e-219|predicted protein, partial [Hordeum vulgare subsp. vulgare]	-1.22688	K11752	down		HOVUSG3714400	EMS5-335.1|-.-e+--|Midasin [Triticum urartu]	-1.2277	K14572	down
HOVUSG5491200	beta-fructofuranosidase [EC:3.2.1.26]	-3.15265	K01193	down		HOVUSG5689600	XP_--2945771.1|1.4e-37|pathogenesis-related protein 1-like protein [Volvox carteri f. nagariensis]	-3.15987	K21952	down		BGI_novel_G002537	-	-1.1348	--	down		HOVUSG4125600	BAJ93679.1|5.2e-213|predicted protein [Hordeum vulgare subsp. vulgare]	-1.22723	K19828	down		HOVUSG4559400	BAA252-4.1|3.1e-1-6|histone H1 [Triticum aestivum]	-1.22838	K11275	down
HOVUSG2677400	solute carrier family 35, member E1	-3.15015	K15283	down		BGI_novel_G003474	-	-3.15228	K14805	down		HOVUSG5172700	BAK--984.1|3.3e-2-4|predicted protein [Hordeum vulgare subsp. vulgare]	-1.13482	K22733	down		BGI_novel_G005793	-	-1.22729	--	down		HOVUSG4606500	BAJ93957.1|7.1e-268|predicted protein [Hordeum vulgare subsp. vulgare]	-1.22849	K22889	down
HOVUSG0427600	DNA topoisomerase I [EC:5.99.1.2]	-3.14921	K03163	down		HOVUSG4455600	XP_-2-176452.1|1.1e-176|lipid phosphate phosphatase 2-like [Aegilops tauschii subsp. tauschii]	-3.15112	K18693	down		HOVUSG2976700	XP_-2-195753.1|2.6e-117|uncharacterized protein LOC1-978157- [Aegilops tauschii subsp. tauschii]	-1.13515	K07447	down		HOVUSG1638900	BAJ89321.1|-.-e+--|predicted protein [Hordeum vulgare subsp. vulgare]	-1.22781	K03006	down		HOVUSG4296500	-	-1.22894	--	down
HOVUSG5981500	ribosome assembly protein 1 [EC:3.6.5.-]	-3.14684	K14536	down		HOVUSG3949200	XP_-2-178428.1|8.1e-129|uncharacterized protein LOC1-976396- isoform X2 [Aegilops tauschii subsp. tauschii]	-3.14827	K14325	down		HOVUSG0440300	XP_-2-171422.1|4.8e-141|phosphatidylinositol transfer protein PDR17-like [Aegilops tauschii subsp. tauschii]	-1.13532	K14399	down		HOVUSG3564900	XP_--355822-.1|-.-e+--|PREDICTED: heat shock cognate 7- kDa protein-like [Brachypodium distachyon]	-1.22853	K03283	down		HOVUSG6547900	AAX495-4.1|4.2e-2-4|UDP-D-glucose epimerase 1 [Hordeum vulgare]	-1.22922	K01784	down
HOVUSG5674800	WRKY transcription factor 1	-3.14457	K18834	down		BGI_novel_G004176	-	-3.14408	--	down		BGI_novel_G002082	-	-1.13551	--	down		HOVUSG2065600	EMS648-2.1|1.6e-83|hypothetical protein TRIUR3_-2-62 [Triticum urartu]	-1.229	--	down		HOVUSG6537700	BAK-5773.1|-.-e+--|predicted protein [Hordeum vulgare subsp. vulgare]	-1.23047	K15449	down
HOVUSG5854000	-	-3.14333	-	down		BGI_novel_G005394	-	-3.14048	--	down		HOVUSG5311500	BAJ89374.1|1.7e-54|predicted protein, partial [Hordeum vulgare subsp. vulgare]	-1.13566	K21407	down		HOVUSG2994700	XP_--496-234.1|4.4e-23|PREDICTED: reticulon-like protein B11 [Setaria italica]	-1.22922	K17338	down		HOVUSG4448500	BAJ88956.1|5.-e-32|predicted protein [Hordeum vulgare subsp. vulgare]	-1.23133	K12836	down
HOVUSG2676200	-	-3.14182	-	down		BGI_novel_G003357	-	-3.13846	--	down		HOVUSG2021800	XP_-2-1835-9.1|1.3e-129|protein sym-1 [Aegilops tauschii subsp. tauschii]	-1.13599	K13347	down		BGI_novel_G000924	-	-1.22942	K04078	down		BGI_novel_G004876	-	-1.2318	K04730	down
HOVUSG2768600	-	-3.14172	-	down		HOVUSG2672200	XP_-2-16-449.1|-.-e+--|uncharacterized protein LOC1-9745746 [Aegilops tauschii subsp. tauschii]	-3.13761	K15979	down		BGI_novel_G001545	-	-1.13603	--	down		HOVUSG2348100	XP_-2-187393.1|-.-e+--|pentatricopeptide repeat-containing protein At3g1661--like [Aegilops tauschii subsp. tauschii]	-1.22948	K22733	down		HOVUSG4036100	XP_-2-19542-.1|1.4e-229|uncharacterized protein LOC1-9781231 [Aegilops tauschii subsp. tauschii]	-1.23203	K09553	down
HOVUSG2493800	-	-3.1416	-	down		HOVUSG5909900	EMS61232.1|-.-e+--|hypothetical protein TRIUR3_16882 [Triticum urartu]	-3.13683	K13459	down		HOVUSG6193700	BAJ9244-.1|1.8e-2-2|predicted protein [Hordeum vulgare subsp. vulgare]	-1.13665	K22762	down		HOVUSG1256700	BAK-5755.1|5.9e-92|predicted protein [Hordeum vulgare subsp. vulgare]	-1.22995	K06170	down		HOVUSG5062900	AAK55323.2|1.-e-93|thaumatin-like protein TLP4 [Hordeum vulgare]	-1.23219	K04733	down
HOVUSG0685600	transcription factor MYC2	-3.13814	K13422	down		HOVUSG5395300	XP_-2-194837.1|7.9e-254|uncharacterized protein LOC1-978-668 isoform X1 [Aegilops tauschii subsp. tauschii]	-3.13604	K09553	down		BGI_novel_G002879	-	-1.13675	--	down		BGI_novel_G004543	-	-1.23078	--	down		HOVUSG3595600	BAK-5978.1|5.9e-52|predicted protein [Hordeum vulgare subsp. vulgare]	-1.23253	--	down
HOVUSG1354000	calmodulin-binding transcription activator	-3.1375	K21596	down		HOVUSG1540700	XP_--3579914.1|8.5e-147|PREDICTED: prohibitin-3, mitochondrial-like [Brachypodium distachyon]	-3.13128	K17080	down		HOVUSG1256700	BAK-5755.1|5.9e-92|predicted protein [Hordeum vulgare subsp. vulgare]	-1.1368	K06170	down		HOVUSG4198500	BAJ88187.1|1.5e-183|predicted protein [Hordeum vulgare subsp. vulgare]	-1.23084	K19893	down		HOVUSG6390300	XP_-2-171573.1|3.-e-64|probable calcium-binding protein CML21 [Aegilops tauschii subsp. tauschii]	-1.23298	K13448	down
HOVUSG6297300	LRR receptor-like serine/threonine-protein kinase FLS2 [EC:2.7.11.1]	-3.13578	K13420	down		HOVUSG5579300	BAK-7132.1|6.8e-56|predicted protein [Hordeum vulgare subsp. vulgare]	-3.13048	K00344	down		HOVUSG4119900	XP_-2-177813.1|4.-e-199|mitotic checkpoint protein BUB3.2-like [Aegilops tauschii subsp. tauschii]	-1.13723	K02180	down		HOVUSG2931300	BAJ93954.1|1.3e-1-4|predicted protein [Hordeum vulgare subsp. vulgare]	-1.2313	--	down		HOVUSG5778100	XP_-2-188351.1|1.-e-231|probable sarcosine oxidase [Aegilops tauschii subsp. tauschii]	-1.23399	K00306	down
HOVUSG1155300	putative MFS transporter, AGZA family, xanthine/uracil permease	-3.13203	K06901	down		HOVUSG0579900	CDM8-288.1|-.-e+--|unnamed protein product [Triticum aestivum]	-3.12928	K01193	down		HOVUSG0605400	EMS57783.1|6.7e-191|Naringenin,2-oxoglutarate 3-dioxygenase [Triticum urartu]	-1.13728	K00475	down		HOVUSG3872700	XP_-2-186137.1|4.1e-267|cytochrome P45- 714B1-like [Aegilops tauschii subsp. tauschii]	-1.23236	K20666	down		HOVUSG3280100	AIE4--6-.1|2.8e-83|heavy metal-associated isoprenylated protein 1 [Triticum aestivum]	-1.23411	K10752	down
HOVUSG0254200	-	-3.13145	-	down		HOVUSG3151500	XP_-2-1724-3.1|1.7e-43|uncharacterized protein LOC1-9757972 [Aegilops tauschii subsp. tauschii]	-3.12795	--	down		HOVUSG0567000	XP_-2-149-69.1|-.-e+--|kinesin-like protein KIN-12G isoform X1 [Aegilops tauschii subsp. tauschii]	-1.1375	K10400	down		HOVUSG6316100	BAJ95433.1|3.4e-85|predicted protein [Hordeum vulgare subsp. vulgare]	-1.23259	K22020	down		HOVUSG3635500	BAJ98194.1|1.8e-2-8|predicted protein [Hordeum vulgare subsp. vulgare]	-1.2355	K13034	down
HOVUSG6471100	queuine tRNA-ribosyltransferase [EC:2.4.2.29]	-3.12625	K00773	down		HOVUSG4260200	XP_-2-164-17.1|2.-e-67|protein FAR1-RELATED SEQUENCE 5-like [Aegilops tauschii subsp. tauschii]	-3.12653	K17604	down		HOVUSG5212200	KQK-5652.1|2.-e-3-|hypothetical protein BRADI_2g21426 [Brachypodium distachyon]	-1.1375	--	down		HOVUSG2615500	XP_-2-156161.1|2.4e-246|DNA polymerase delta small subunit [Aegilops tauschii subsp. tauschii]	-1.23305	K02328	down		HOVUSG3199300	BAJ84981.1|-.-e+--|predicted protein [Hordeum vulgare subsp. vulgare]	-1.23571	K01953	down
HOVUSG3940200	-	-3.1239	-	down		HOVUSG5188200	XP_-2-5272-8.1|5.1e-16|basic proline-rich protein-like, partial [Amborella trichopoda]	-3.12594	K21952	down		BGI_novel_G000421	-	-1.13809	--	down		HOVUSG0300200	XP_-2-195127.1|1.-e-68|histone H3.2-like [Aegilops tauschii subsp. tauschii]	-1.23391	K11253	down		HOVUSG5259100	BAJ98714.1|-.-e+--|predicted protein [Hordeum vulgare subsp. vulgare]	-1.23608	K13457	down
HOVUSG2981900	superoxide dismutase, Fe-Mn family [EC:1.15.1.1]	-3.12223	K04564	down		HOVUSG3036200	EMS67569.1|5.7e-31|hypothetical protein TRIUR3_--952 [Triticum urartu]	-3.12327	--	down		BGI_novel_G004513	-	-1.13881	--	down		BGI_novel_G006478	-	-1.23423	--	down		HOVUSG0013500	BAJ97752.1|2.7e-17-|predicted protein [Hordeum vulgare subsp. vulgare]	-1.23704	K11674	down
HOVUSG4572500	ATP-binding cassette, sub-family E, member 1	-3.12102	K06174	down		HOVUSG3301400	XP_-2-188547.1|1.2e-274|uncharacterized protein LOC1-9774247 isoform X2 [Aegilops tauschii subsp. tauschii]	-3.12163	K11323	down		HOVUSG0109300	XP_-2-193-59.1|7.1e-141|uncharacterized protein LOC1-9778885 [Aegilops tauschii subsp. tauschii]	-1.13894	--	down		HOVUSG5969800	XP_-2-176821.1|7.8e--6|phosphatidylinositol/phosphatidylcholine transfer protein SFH2-like [Aegilops tauschii subsp. tauschii]	-1.23428	K19996	down		HOVUSG5673900	ADC4538-.1|4.3e-296|putative aldehyde dehydrogenase MIS1 [Cleistogenes songorica]	-1.23756	K00294	down
HOVUSG5291800	leucine-rich PPR motif-containing protein, mitochondrial	-3.118	K17964	down		HOVUSG5915700	CDJ26691.1|1.3e-145|unnamed protein product [Triticum aestivum]	-3.11306	K18693	down		BGI_novel_G001798	-	-1.13916	K15400	down		HOVUSG5146600	EMS5-8-5.1|1.-e-192|hypothetical protein TRIUR3_12874 [Triticum urartu]	-1.23474	K03351	down		HOVUSG3290200	XP_-2-166219.1|1.4e-229|serine/arginine repetitive matrix protein 1-like [Aegilops tauschii subsp. tauschii]	-1.23866	--	down
HOVUSG1391700	mucin-19	-3.11639	K22020	down		HOVUSG2207500	BAK-1755.1|2.3e-263|predicted protein [Hordeum vulgare subsp. vulgare]	-3.10992	K13207	down		HOVUSG5570500	OSX75194.1|8.7e-14|hypothetical protein BU14_-249s--13 [Porphyra umbilicalis]	-1.1392	K00430	down		HOVUSG5004500	XP_-14751185.1|2.4e-51|PREDICTED: uncharacterized protein LOC1--841-93 [Brachypodium distachyon]	-1.23538	K11254	down		HOVUSG5874500	KQL28241.1|1.3e-217|hypothetical protein SETIT_-17174mg [Setaria italica]	-1.23964	K03064	down
HOVUSG3283000	uroporphyrin-III C-methyltransferase [EC:2.1.1.107]	-3.11629	K02303	down		HOVUSG2348400	XP_-2-148736.1|8.5e-173|probable long-chain-alcohol O-fatty-acyltransferase 4 [Aegilops tauschii subsp. tauschii]	-3.10969	K22020	down		HOVUSG2907500	AAK38646.1|7.6e-219|homeodomain protein JUBEL2 [Hordeum vulgare subsp. vulgare]	-1.13947	K16670	down		HOVUSG2197500	AFK79777.1|7.8e-19|cytokinin oxidase/dehydrogenase, partial [Hordeum vulgare subsp. vulgare]	-1.23545	K00279	down		HOVUSG0118500	XP_-2-193899.1|3.1e-25|uncharacterized protein LOC1-977965- [Aegilops tauschii subsp. tauschii]	-1.23991	--	down
HOVUSG0786400	serine/arginine repetitive matrix protein 2	-3.11069	K13172	down		BGI_novel_G004722	-	-3.10434	K18857	down		HOVUSG0186400	BAK-4235.1|-.-e+--|predicted protein [Hordeum vulgare subsp. vulgare]	-1.1395	K17964	down		HOVUSG1787700	-	-1.23569	--	down		HOVUSG0649900	XP_-2-169874.1|3.5e-99|uncharacterized protein LOC1-9755373 [Aegilops tauschii subsp. tauschii]	-1.24089	K08360	down
HOVUSG1537000	-	-3.10821	-	down		HOVUSG3760000	XP_-2-18272-.1|3.9e-228|hydroxycinnamoyltransferase 4-like [Aegilops tauschii subsp. tauschii]	-3.10154	K13065	down		HOVUSG1788800	EMS68-83.1|1.1e-199|hypothetical protein TRIUR3_35-68 [Triticum urartu]	-1.14047	K15287	down		HOVUSG4358000	BAJ99568.1|7.8e-89|predicted protein [Hordeum vulgare subsp. vulgare]	-1.23689	K02265	down		HOVUSG2044800	XP_-2-173559.1|3.1e-112|uncharacterized protein LOC1-9759137 [Aegilops tauschii subsp. tauschii]	-1.24101	--	down
HOVUSG5216400	interleukin-1 receptor-associated kinase 4 [EC:2.7.11.1]	-3.10683	K04733	down		HOVUSG0826000	XP_-2-174-94.1|1.2e-231|putative disease resistance protein RGA4 [Aegilops tauschii subsp. tauschii]	-3.10074	K15078	down		HOVUSG0984600	BAK-5425.1|4.4e-113|predicted protein [Hordeum vulgare subsp. vulgare]	-1.14066	K03004	down		HOVUSG4167400	XP_--3574298.1|-.-e+--|PREDICTED: UDP-N-acetylmuramoyl-L-alanyl-D-glutamate--2,6-diaminopimelate ligase [Brachypodium distachyon]	-1.23765	K22020	down		HOVUSG3263900	BAI66443.1|1.8e-143|nodulin-26 like intrinsic protein [Hordeum vulgare subsp. vulgare]	-1.24101	K09874	down
HOVUSG3978600	1-phosphatidylinositol-3-phosphate 5-kinase [EC:2.7.1.150]	-3.10666	K00921	down		HOVUSG5632200	BAD11769.1|3.7e-294|tryptophan decarboxylase [Hordeum vulgare]	-3.10005	K01593	down		HOVUSG4383300	BAJ85491.1|1.1e-194|predicted protein [Hordeum vulgare subsp. vulgare]	-1.14071	--	down		HOVUSG1016700	ALC74883.1|3.8e-3-2|NAD kinase 1 [Triticum aestivum]	-1.23857	K00858	down		BGI_novel_G001310	-	-1.24101	K06627	down
HOVUSG4471600	ethylene-1,4-beta-xylanase [EC:3.2.1.8]	-3.10522	K13465	down		HOVUSG4602200	XP_-2-161958.1|6.6e-87|uncharacterized protein LOC1-9747288 [Aegilops tauschii subsp. tauschii]	-3.09954	K13171	down		BGI_novel_G002702	-	-1.14097	K15503	down		BGI_novel_G001258	-	-1.23897	--	down		HOVUSG0697100	XP_-2-1957-5.1|3.9e-152|phospholipase A1-II 3-like [Aegilops tauschii subsp. tauschii]	-1.24101	K00145	down
HOVUSG5345300	E3 ubiquitin-protein ligase ATL41 [EC:2.3.2.27]	-3.10343	K19038	down		HOVUSG3075400	BAJ89883.1|1.1e-137|predicted protein, partial [Hordeum vulgare subsp. vulgare]	-3.09954	--	down		HOVUSG5340700	BAJ86518.1|7.7e-256|predicted protein [Hordeum vulgare subsp. vulgare]	-1.14119	K13065	down		HOVUSG4521200	EMT25165.1|5.6e-158|hypothetical protein F775_2285- [Aegilops tauschii]	-1.23975	--	down		HOVUSG4284400	EEC8-3-3.1|8.2e-122|hypothetical protein OsI_22335 [Oryza sativa Indica Group]	-1.24118	K21482	down
HOVUSG3582300	ATP-binding cassette, subfamily G (WHITE), member 2	-3.10245	K05681	down		BGI_novel_G003315	-	-3.09954	--	down		HOVUSG4241500	BAJ88-65.1|2.7e-9-|predicted protein [Hordeum vulgare subsp. vulgare]	-1.14141	K09338	down		HOVUSG2461800	BAJ94235.1|5.3e-227|predicted protein [Hordeum vulgare subsp. vulgare]	-1.24101	K02154	down		BGI_novel_G003798	-	-1.24131	K22020	down
HOVUSG2165500	EGF domain-specific O-GlcNAc transferase [EC:2.4.1.255]	-3.10194	K18134	down		HOVUSG1812000	BAK-45-7.1|4.-e-21-|predicted protein [Hordeum vulgare subsp. vulgare]	-3.09855	K09553	down		HOVUSG3534300	BAJ9-524.1|1.6e-133|predicted protein [Hordeum vulgare subsp. vulgare]	-1.14142	K13171	down		HOVUSG3109500	XP_-2-178-61.1|1.6e-32|uncharacterized protein LOC1-976363- [Aegilops tauschii subsp. tauschii]	-1.24101	K13171	down		HOVUSG3469600	XP_-2-178796.1|-.-e+--|uncharacterized protein LOC1-976437- [Aegilops tauschii subsp. tauschii]	-1.24158	--	down
HOVUSG1684900	inversin	-3.09686	K19626	down		BGI_novel_G004458	-	-3.09516	--	down		HOVUSG3816300	BAK-1114.1|-.-e+--|predicted protein [Hordeum vulgare subsp. vulgare]	-1.14142	K05681	down		BGI_novel_G003511	-	-1.24101	K15032	down		HOVUSG2404000	EMS45763.1|6.7e-191|Aldose 1-epimerase [Triticum urartu]	-1.24167	K01785	down
HOVUSG4655800	aquaporin TIP	-3.09681	K09873	down		HOVUSG0644400	XP_-2-15-584.1|7.-e-12-|LOB domain-containing protein 1-like [Aegilops tauschii subsp. tauschii]	-3.08906	K21994	down		BGI_novel_G000983	-	-1.14144	K18626	down		BGI_novel_G006063	-	-1.24122	K19038	down		HOVUSG3711500	XP_-2-15268-.1|3.2e-299|scarecrow-like protein 3 [Aegilops tauschii subsp. tauschii]	-1.24181	K14494	down
HOVUSG3395400	6-phosphogluconolactonase [EC:3.1.1.31]	-3.0961	K01057	down		HOVUSG5000200	BAK-2872.1|-.-e+--|predicted protein [Hordeum vulgare subsp. vulgare]	-3.08746	K13947	down		BGI_novel_G004241	-	-1.14145	K01303	down		HOVUSG6493100	EMS6-635.1|-.-e+--|LRR receptor-like serine/threonine-protein kinase GSO1 [Triticum urartu]	-1.24211	K03021	down		HOVUSG0286800	BAJ96-58.1|-.-e+--|predicted protein, partial [Hordeum vulgare subsp. vulgare]	-1.24223	K02369	down
HOVUSG4411600	glutamate receptor, ionotropic kainate 2	-3.09516	K05202	down		HOVUSG4692700	XP_-2-178-83.1|2.5e-121|flap endonuclease GEN-like 2 [Aegilops tauschii subsp. tauschii]	-3.08746	K15338	down		HOVUSG1507700	-	-1.14149	--	down		HOVUSG5311100	XP_-2-174-75.1|4.7e-31|chloroplast stem-loop binding protein of 41 kDa b, chloroplastic [Aegilops tauschii subsp. tauschii]	-1.24229	--	down		HOVUSG5221500	EMT11984.1|4.-e-13|hypothetical protein F775_---68 [Aegilops tauschii]	-1.24236	K04733	down
HOVUSG4971300	vacuolar protein sorting-associated protein IST1	-3.09454	K19476	down		HOVUSG6052800	BAK-7836.1|1.2e-272|predicted protein [Hordeum vulgare subsp. vulgare]	-3.08746	K13171	down		HOVUSG6070400	BAJ94-36.1|2.1e-75|predicted protein [Hordeum vulgare subsp. vulgare]	-1.14169	K17263	down		BGI_novel_G000575	-	-1.24462	K01537	down		HOVUSG4514800	KQK1536-.1|7.5e-17-|hypothetical protein BRADI_1g22147 [Brachypodium distachyon]	-1.24274	K01728	down
BGI_novel_G004545	E3 ubiquitin-protein ligase BOI and related proteins [EC:2.3.2.27]	-3.09274	K19042	down		HOVUSG0850200	XP_-2-157918.1|2.4e-3-8|pentatricopeptide repeat-containing protein At1g536--, mitochondrial [Aegilops tauschii subsp. tauschii]	-3.08746	K20496	down		HOVUSG3552200	BAK-1174.1|1.5e-11-|predicted protein [Hordeum vulgare subsp. vulgare]	-1.14202	K11816	down		HOVUSG5494000	CDM84416.1|2.2e-46|unnamed protein product [Triticum aestivum]	-1.24511	--	down		HOVUSG1310500	BAJ93375.1|2.5e-179|predicted protein [Hordeum vulgare subsp. vulgare]	-1.24283	--	down
BGI_novel_G006249	DNA-directed RNA polymerase II subunit RPB1 [EC:2.7.7.6]	-3.09245	K03006	down		HOVUSG0850300	XP_-2-157918.1|2.4e-3-8|pentatricopeptide repeat-containing protein At1g536--, mitochondrial [Aegilops tauschii subsp. tauschii]	-3.08746	K20496	down		HOVUSG0748100	BAJ92347.1|8.3e-261|predicted protein [Hordeum vulgare subsp. vulgare]	-1.14231	K06129	down		HOVUSG1713400	XP_-2-166378.1|7.5e-3-7|putative protein phosphatase 2C 46 [Aegilops tauschii subsp. tauschii]	-1.24511	K01102	down		HOVUSG1257400	XP_-2-177613.1|3.5e-187|E3 ubiquitin-protein ligase RGLG3-like [Aegilops tauschii subsp. tauschii]	-1.24305	K16280	down
HOVUSG6089800	Wiskott-Aldrich syndrome protein	-3.09056	K05747	down		HOVUSG0615900	BAJ95338.1|6.4e-233|predicted protein, partial [Hordeum vulgare subsp. vulgare]	-3.07529	K16221	down		HOVUSG6442100	XP_-2-15923-.1|-.-e+--|uncharacterized protein LOC1-9744514 [Aegilops tauschii subsp. tauschii]	-1.14271	K21989	down		HOVUSG3175800	BAK-574-.1|2.8e-214|predicted protein [Hordeum vulgare subsp. vulgare]	-1.24546	K11135	down		HOVUSG3855000	-	-1.24327	--	down
HOVUSG3640900	indole-3-pyruvate monooxygenase [EC:1.14.13.168]	-3.08746	K11816	down		HOVUSG5321800	XP_-2-2-1566.1|-.-e+--|LRR receptor-like serine/threonine-protein kinase GSO2 [Aegilops tauschii subsp. tauschii]	-3.07529	K04733	down		BGI_novel_G005356	-	-1.14283	--	down		HOVUSG2711200	BAK-7686.1|1.1e-2-|predicted protein [Hordeum vulgare subsp. vulgare]	-1.24682	--	down		BGI_novel_G003570	-	-1.24341	K04733	down
HOVUSG2880300	translation initiation factor eIF-2B subunit alpha	-3.0863	K03239	down		BGI_novel_G000703	-	-3.07351	K03006	down		HOVUSG5263200	XP_--861-388.1|1.3e-12|hypothetical protein SDRG_-6387 [Saprolegnia diclina VS2-]	-1.1429	K03033	down		HOVUSG1582800	AQK86113.1|-.-e+--|CSC1-like protein [Zea mays]	-1.24793	K21989	down		HOVUSG0710900	EMS48387.1|7.5e-11|U-box domain-containing protein 7 [Triticum urartu]	-1.24393	--	down
HOVUSG5496700	-	-3.08453	-	down		BGI_novel_G000927	-	-3.07195	K18626	down		HOVUSG5825200	BAJ97131.1|-.-e+--|predicted protein [Hordeum vulgare subsp. vulgare]	-1.14296	K01240	down		HOVUSG5997300	XP_-2-184789.1|8.5e-267|pentatricopeptide repeat-containing protein At2g3673- [Aegilops tauschii subsp. tauschii]	-1.24793	K03798	down		BGI_novel_G003510	-	-1.24393	K15032	down
HOVUSG3930700	interleukin-1 receptor-associated kinase 4 [EC:2.7.11.1]	-3.08414	K04733	down		HOVUSG2493500	CDM83767.1|5.1e-171|unnamed protein product [Triticum aestivum]	-3.06942	K01206	down		HOVUSG4858900	KQJ929-2.1|-.-e+--|hypothetical protein BRADI_3g-1487 [Brachypodium distachyon]	-1.14341	K09191	down		HOVUSG6014400	EMT-9482.1|5.3e-2-4|Putative acetyltransferase [Aegilops tauschii]	-1.24793	K22889	down		HOVUSG3644000	XP_-2-157863.1|1.2e-214|UDP-glycosyltransferase 88F5-like [Aegilops tauschii subsp. tauschii]	-1.24395	K22845	down
HOVUSG0465500	interleukin-1 receptor-associated kinase 4 [EC:2.7.11.1]	-3.08179	K04733	down		HOVUSG0403800	XP_-2-169416.1|5.1e-146|microtubule-associated protein RP/EB family member 1A-like isoform X1 [Aegilops tauschii subsp. tauschii]	-3.06848	K10436	down		HOVUSG0442100	BAK-7668.1|5.6e-33|predicted protein [Hordeum vulgare subsp. vulgare]	-1.14359	K14963	down		HOVUSG1814700	XP_-15624569.1|1.-e-15-|PREDICTED: uncharacterized protein LOC1-728--31 [Oryza sativa Japonica Group]	-1.24866	K02218	down		HOVUSG4034700	BAJ91211.1|1.6e-4-|predicted protein, partial [Hordeum vulgare subsp. vulgare]	-1.24462	K02184	down
HOVUSG2535100	-	-3.08092	-	down		HOVUSG5519200	BAK-5376.1|3.7e-1-9|predicted protein [Hordeum vulgare subsp. vulgare]	-3.05985	K04733	down		HOVUSG1395800	XP_-2-177169.1|1.3e-43|transcription elongation factor 1 homolog [Aegilops tauschii subsp. tauschii]	-1.14359	--	down		HOVUSG4869900	XP_-2-146475.1|-.-e+--|uncharacterized protein LOC1-9731712 [Aegilops tauschii subsp. tauschii]	-1.24952	--	down		HOVUSG2735900	XP_-2-159694.1|8.-e-196|AP2/ERF and B3 domain-containing protein Os-5g-5498---like [Aegilops tauschii subsp. tauschii]	-1.2452	K09287	down
BGI_novel_G003357	-	-3.07106	-	down		BGI_novel_G006636	-	-3.05889	--	down		HOVUSG5121600	XP_-2-159583.1|9.4e-39|pectin acetylesterase 8-like [Aegilops tauschii subsp. tauschii]	-1.1438	K19882	down		HOVUSG2984900	XP_-2-195923.1|-.-e+--|pentatricopeptide repeat-containing protein At5g14-8- [Aegilops tauschii subsp. tauschii]	-1.25089	K17964	down		HOVUSG0239500	BAK-5126.1|8.2e-156|predicted protein [Hordeum vulgare subsp. vulgare]	-1.24548	K00430	down
HOVUSG2656300	interleukin-1 receptor-associated kinase 4 [EC:2.7.11.1]	-3.07039	K04733	down		HOVUSG4702400	XP_-2-165939.1|-.-e+--|DNA topoisomerase 3-alpha [Aegilops tauschii subsp. tauschii]	-3.05889	K03165	down		HOVUSG2140900	BAJ89129.1|3.5e-295|predicted protein, partial [Hordeum vulgare subsp. vulgare]	-1.14433	K03545	down		HOVUSG0547800	XP_-2-171876.1|6.3e-34|uncharacterized protein LOC1-9757465 [Aegilops tauschii subsp. tauschii]	-1.25096	K10955	down		HOVUSG2662500	BAK--5-3.1|4.2e-179|predicted protein [Hordeum vulgare subsp. vulgare]	-1.24562	K15692	down
BGI_novel_G001384	collagen, type VII, alpha	-3.06848	K16628	down		HOVUSG6525500	XP_-2-167368.1|9.6e-93|uncharacterized protein LOC1-9752868 [Aegilops tauschii subsp. tauschii]	-3.05844	K18328	down		HOVUSG0850200	XP_-2-157918.1|2.4e-3-8|pentatricopeptide repeat-containing protein At1g536--, mitochondrial [Aegilops tauschii subsp. tauschii]	-1.14439	K20496	down		BGI_novel_G000026	-	-1.25107	K11254	down		BGI_novel_G005647	-	-1.24691	K18757	down
HOVUSG3399600	cell division control protein CDC15 [EC:2.7.11.1]	-3.0684	K06683	down		HOVUSG4570100	BAJ99444.1|2.-e-116|predicted protein, partial [Hordeum vulgare subsp. vulgare]	-3.05755	K03163	down		HOVUSG0850300	XP_-2-157918.1|2.4e-3-8|pentatricopeptide repeat-containing protein At1g536--, mitochondrial [Aegilops tauschii subsp. tauschii]	-1.14439	K20496	down		HOVUSG2906000	AAQ1--74.1|-.-e+--|multidrug resistance associated protein MRP2 [Triticum aestivum]	-1.25119	K05665	down		HOVUSG0751500	XP_-2-161118.1|5.9e-191|protein ATAF2-like [Aegilops tauschii subsp. tauschii]	-1.24773	K03006	down
HOVUSG2314500	gluconokinase [EC:2.7.1.12]	-3.06817	K00851	down		HOVUSG2729500	XP_--5756847.1|4.7e-11|hypothetical protein EMIHUDRAFT_43921-, partial [Emiliania huxleyi CCMP1516]	-3.05585	K04733	down		BGI_novel_G002658	-	-1.14504	--	down		HOVUSG0824300	XP_-2-1478-8.1|5.9e-92|uncharacterized protein LOC1-9733-17 [Aegilops tauschii subsp. tauschii]	-1.25123	K22013	down		HOVUSG3378900	XP_-2-149813.1|2.5e-185|AT-hook motif nuclear-localized protein 18-like [Aegilops tauschii subsp. tauschii]	-1.24793	K03006	down
HOVUSG3603000	-	-3.06701	-	down		BGI_novel_G005043	-	-3.05528	--	down		HOVUSG3459200	XP_--35774-7.1|5.3e-248|PREDICTED: 3-ketoacyl-CoA synthase 19-like [Brachypodium distachyon]	-1.14534	K15397	down		HOVUSG0792500	BAJ85931.1|9.9e-125|predicted protein [Hordeum vulgare subsp. vulgare]	-1.25154	K11323	down		HOVUSG0472700	KQK98787.1|2.9e-64|hypothetical protein SETIT_-1174-mg, partial [Setaria italica]	-1.24793	K14325	down
HOVUSG1894300	structure-specific endonuclease subunit SLX1 [EC:3.6.1.-]	-3.06429	K15078	down		HOVUSG5352000	BAJ98786.1|1.4e-179|predicted protein [Hordeum vulgare subsp. vulgare]	-3.05493	K13466	down		HOVUSG1460500	BAJ96818.1|-.-e+--|predicted protein [Hordeum vulgare subsp. vulgare]	-1.14561	K01537	down		HOVUSG1717400	BAK-4664.1|1.9e--9|predicted protein [Hordeum vulgare subsp. vulgare]	-1.25168	--	down		HOVUSG2229300	XP_-2-161---.1|2.4e-64|uncharacterized protein LOC1-9746285 [Aegilops tauschii subsp. tauschii]	-1.24793	K13171	down
HOVUSG1239000	interleukin-1 receptor-associated kinase 4 [EC:2.7.11.1]	-3.0639	K04733	down		HOVUSG3578500	BAJ85973.1|2.5e-131|predicted protein [Hordeum vulgare subsp. vulgare]	-3.05366	K22736	down		BGI_novel_G002821	-	-1.14568	K07198	down		HOVUSG2071800	BAJ85-81.1|1.8e-188|predicted protein [Hordeum vulgare subsp. vulgare]	-1.25204	K19041	down		HOVUSG2676200	BAK-8327.1|2.8e-29|predicted protein [Hordeum vulgare subsp. vulgare]	-1.24928	--	down
HOVUSG4849700	exocyst complex component 7	-3.06369	K07195	down		HOVUSG5740300	XP_--4971315.1|5.7e-153|PREDICTED: protein RETICULATA-RELATED 4, chloroplastic-like [Setaria italica]	-3.04836	K10955	down		BGI_novel_G004734	-	-1.14585	--	down		HOVUSG0109300	XP_-2-193-59.1|7.1e-141|uncharacterized protein LOC1-9778885 [Aegilops tauschii subsp. tauschii]	-1.25376	--	down		HOVUSG5068500	XP_-218-5473.1|5.9e-52|polyubiquitin 11-like [Prunus avium]	-1.2494	K08770	down
HOVUSG3611300	interleukin-1 receptor-associated kinase 4 [EC:2.7.11.1]	-3.06148	K04733	down		HOVUSG3637100	XP_-2-163739.1|1.2e-252|indole-2-monooxygenase-like [Aegilops tauschii subsp. tauschii]	-3.04439	K00512	down		BGI_novel_G002026	-	-1.14585	K21952	down		HOVUSG2441100	XP_-2-178497.1|2.7e-173|carbonyl reductase [NADPH] 1-like [Aegilops tauschii subsp. tauschii]	-1.25493	K00079	down		HOVUSG1070400	-	-1.24949	--	down
HOVUSG1623600	interleukin-1 receptor-associated kinase 4 [EC:2.7.11.1]	-3.06111	K04733	down		BGI_novel_G006219	-	-3.036	--	down		HOVUSG2277500	XP_-2-175776.1|5.-e-13|cyanate hydratase-like [Aegilops tauschii subsp. tauschii]	-1.14622	K01725	down		HOVUSG2773100	BAK-7-78.1|4.3e-27-|predicted protein [Hordeum vulgare subsp. vulgare]	-1.25493	K01205	down		HOVUSG2732400	ACM17575.1|5.3e-213|alcohol dehydrogenase family-2 [Oryza meyeriana var. granulata]	-1.24961	K18857	down
HOVUSG4568800	serine/threonine kinase 38 [EC:2.7.11.1]	-3.06106	K08790	down		HOVUSG3420400	-	-3.03562	--	down		HOVUSG0827300	-	-1.14627	--	down		BGI_novel_G004988	-	-1.25634	K02218	down		HOVUSG4937000	XP_-2-16929-.1|3.7e-17-|flavin-containing monooxygenase FMO GS-OX-like 4 isoform X1 [Aegilops tauschii subsp. tauschii]	-1.25047	K22324	down
HOVUSG5026600	-	-3.06029	-	down		HOVUSG2869700	XP_-2-2-1322.1|3.6e-228|uncharacterized protein LOC1-9787178 [Aegilops tauschii subsp. tauschii]	-3.03562	K22696	down		HOVUSG3147500	EMS61-39.1|6.2e-273|hypothetical protein TRIUR3_3-319 [Triticum urartu]	-1.14644	K06180	down		HOVUSG1949100	BAJ99259.1|5.9e-47|predicted protein [Hordeum vulgare subsp. vulgare]	-1.25756	--	down		HOVUSG4210700	-	-1.25054	--	down
HOVUSG2572600	interleukin-1 receptor-associated kinase 4 [EC:2.7.11.1]	-3.0599	K04733	down		HOVUSG1896700	XP_-2-195562.1|4.4e-244|protein JASON [Aegilops tauschii subsp. tauschii]	-3.03562	--	down		BGI_novel_G000117	-	-1.14647	--	down		HOVUSG1879400	XP_-2-152773.1|3.3e-13|ethylene-responsive transcription factor 5-like, partial [Aegilops tauschii subsp. tauschii]	-1.25767	K09287	down		HOVUSG4101300	BAK-6397.1|3.6e-71|predicted protein [Hordeum vulgare subsp. vulgare]	-1.25054	--	down
BGI_novel_G006703	-	-3.05889	-	down		BGI_novel_G002135	-	-3.03562	K13415	down		BGI_novel_G003000	-	-1.14703	K10955	down		HOVUSG5322800	BAK-2275.1|6.-e-267|predicted protein [Hordeum vulgare subsp. vulgare]	-1.25771	K08900	down		BGI_novel_G004543	-	-1.25096	--	down
HOVUSG1797400	UDP-glucose:(indol-3-yl)acetate beta-D-glucosyltransferase [EC:2.4.1.121]	-3.05889	K13692	down		HOVUSG5696900	BAK-64-7.1|4.4e-69|predicted protein [Hordeum vulgare subsp. vulgare]	-3.03528	--	down		BGI_novel_G002817	-	-1.14769	--	down		HOVUSG0260600	BAK-7757.1|6.2e-155|predicted protein [Hordeum vulgare subsp. vulgare]	-1.2578	K09422	down		HOVUSG2706800	XP_-2-154616.1|1.-e-228|uncharacterized protein LOC1-9739972 [Aegilops tauschii subsp. tauschii]	-1.25178	K14306	down
HOVUSG1607300	laccase [EC:1.10.3.2]	-3.05408	K05909	down		HOVUSG0594700	XP_-2-15-3-2.1|2.1e-65|uncharacterized protein LOC1-9735497 [Aegilops tauschii subsp. tauschii]	-3.03477	--	down		BGI_novel_G001349	-	-1.1477	--	down		HOVUSG0723500	EMS5-149.1|-.-e+--|Retrovirus-related Pol polyprotein from transposon TNT 1-94 [Triticum urartu]	-1.25806	K11797	down		HOVUSG5290600	BAJ85626.1|2.7e-54|predicted protein [Hordeum vulgare subsp. vulgare]	-1.25283	--	down
BGI_novel_G003078	peroxin-14	-3.05387	K13343	down		HOVUSG4263000	-	-3.03103	--	down		HOVUSG4802400	BAK--655.1|2.5e-3-7|predicted protein [Hordeum vulgare subsp. vulgare]	-1.14804	K14564	down		HOVUSG2626400	XP_-2-188339.1|-.-e+--|pentatricopeptide repeat-containing protein At4g3717- [Aegilops tauschii subsp. tauschii]	-1.25815	K22733	down		HOVUSG6498000	ACK44489.1|3.2e-1--|gag-pol polyprotein [Triticum aestivum]	-1.25376	K21444	down
HOVUSG5579300	NADPH2:quinone reductase [EC:1.6.5.5]	-3.05379	K00344	down		HOVUSG1785200	BAJ98777.1|4.3e-139|predicted protein [Hordeum vulgare subsp. vulgare]	-3.03094	K13066	down		BGI_novel_G002543	-	-1.1481	--	down		HOVUSG1142200	BAK--538.1|9.5e-2-9|predicted protein, partial [Hordeum vulgare subsp. vulgare]	-1.25815	K11323	down		HOVUSG1858900	XP_-2-156925.1|6.9e-225|acyl transferase 7-like [Aegilops tauschii subsp. tauschii]	-1.25376	K20240	down
HOVUSG3051200	interleukin-1 receptor-associated kinase 4 [EC:2.7.11.1]	-3.05311	K04733	down		HOVUSG3721200	AHI16399.1|6.4e-1-3|mttB (mitochondrion) [Triticum turgidum subsp. durum]	-3.02975	--	down		BGI_novel_G005564	-	-1.14874	--	down		HOVUSG4198300	BAJ98392.1|4.8e-189|predicted protein [Hordeum vulgare subsp. vulgare]	-1.25982	K19891	down		HOVUSG4668800	BAJ9-555.1|1.3e-123|predicted protein [Hordeum vulgare subsp. vulgare]	-1.25409	K13692	down
HOVUSG1530200	TBC1 domain family member 15	-3.04908	K20168	down		BGI_novel_G000609	-	-3.02909	K15255	down		BGI_novel_G000666	-	-1.14877	--	down		HOVUSG0254200	EMS534-1.1|4.2e-18|hypothetical protein TRIUR3_2666- [Triticum urartu]	-1.25987	--	down		HOVUSG6115500	BAK--352.1|-.-e+--|predicted protein [Hordeum vulgare subsp. vulgare]	-1.25634	K17964	down
HOVUSG3581000	CASK-interacting protein	-3.04879	K21952	down		BGI_novel_G004867	-	-3.02783	K13420	down		BGI_novel_G002760	-	-1.14893	--	down		HOVUSG2734900	BAK-3941.1|5.1e-132|predicted protein [Hordeum vulgare subsp. vulgare]	-1.26128	--	down		HOVUSG6375800	XP_-2-175965.1|-.-e+--|non-lysosomal glucosylceramidase-like [Aegilops tauschii subsp. tauschii]	-1.25649	K17108	down
HOVUSG3537200	RNA-binding protein with serine-rich domain 1	-3.04302	K14325	down		HOVUSG4161100	XP_-2-172547.1|5.5e-85|uncharacterized protein LOC1-9758111 [Aegilops tauschii subsp. tauschii]	-3.02554	K13171	down		HOVUSG3925000	CDM8-998.1|-.-e+--|unnamed protein product [Triticum aestivum]	-1.14909	K04733	down		HOVUSG0883000	BAJ89736.1|1.-e-263|predicted protein [Hordeum vulgare subsp. vulgare]	-1.2623	K00791	down		HOVUSG4358000	BAJ99568.1|7.8e-89|predicted protein [Hordeum vulgare subsp. vulgare]	-1.25775	K02265	down
HOVUSG4263800	interleukin-1 receptor-associated kinase 4 [EC:2.7.11.1]	-3.04064	K04733	down		HOVUSG3214400	XP_-2-179677.1|2.8e-287|S-(+)-linalool synthase, chloroplastic-like [Aegilops tauschii subsp. tauschii]	-3.02377	K15086	down		BGI_novel_G004305	-	-1.14911	--	down		HOVUSG1674100	XP_--3568338.1|3.4e-283|PREDICTED: beta-glucosidase BoGH3B-like [Brachypodium distachyon]	-1.26238	K05349	down		HOVUSG4934100	-	-1.2578	--	down
[truncated: 9,781 more rows]

## Sheet: Table S5
Supplementary Table 5. Estimated LC-MS Peak Intensity of all Metabolites
[truncated: 569 more rows]

[truncated: 9 more sheets: Table S6, Table S7, Table S8, Table S9, Table S10, Table S11, Table S12, Table S13, Table S14]
